# Supplementary material for: Transcriptomic insights into Mycobacterium orygis infection-associated pulmonary granulomas reveal multicellular immune networks and tuberculosis biomarkers in cattle
Source: Vet Q. 2025 May 27;45(1):1–19. doi: 10.1080/01652176.2025.2509503 (PMC12120866; doi:10.1080/01652176.2025.2509503)
Supplement: Supplemental Material [file TVEQ_A_2509503_SM0774.zip]

Archive with 9 entries (8 files):
- suppl_data/
- suppl_data/Supplementary data file S1.xlsx
- suppl_data/Supplementary data file S2.xlsx
- suppl_data/Supplementary data file S3.xlsx
- suppl_data/Supplementary data file S4.xlsx
- suppl_data/Supplementary data file S5.xlsx
- suppl_data/Supplementary data file S6.xlsx
- suppl_data/Supplementary data file S7.xlsx
- suppl_data/Supplementary_information.docx
