# Supplementary material for: Transcriptomic insights into Mycobacterium orygis infection-associated pulmonary granulomas reveal multicellular immune networks and tuberculosis biomarkers in cattle
Source: Vet Q. 2025 May 27;45(1):1–19. doi: 10.1080/01652176.2025.2509503 (PMC12120866; doi:10.1080/01652176.2025.2509503)
Supplement: Supplemental Material [file TVEQ_A_2509503_SM0774.zip › suppl_data/Supplementary data file S1.xlsx]

## Sheet: RK -20 study
The list of selected studies, along with their GEO accession numbers included in the In silico comparative analysis for validation of the naturally M. orygis infection signature
Sl No.	GSE Number	Source	Cell/Tissue type	Comparison Type	Infecting agent	Reference
1	GEO273969	Bovine	Lungs	M. orygis-infected and healthy	M. orygis	This study
2	GSE62506	Bovine	AM	M. bovis-infected and un-infected	M. bovis	Hall, T.J., et al., Integrative genomics of the mammalian alveolar macrophage response to intracellular mycobacteria. BMC Genomics, 2021. 22(1): p. 343.
3	GSE45439	Bovine	PBMC	M. bovis-infected and un-infected	M. bovis	Nalpas, N.C., et al., Whole-transcriptome, high-throughput RNA sequence analysis of the bovine macrophage response to Mycobacterium bovis infection in vitro. BMC Genomics, 2013. 14: p. 230.
4	GSE33309	Bovine	PBMC	M. bovis-infected and un-infected	M. bovis	Magee, D.A., et al., Global gene expression and systems biology analysis of bovine monocyte-derived macrophages in response to in vitro challenge with Mycobacterium bovis. PLoS One, 2012. 7(2): p. e32034.
5	GSE148731	Human	CD 14+ monocytes	Mtb H37Rv vs uninfected	Mtb H37Rv	Vrieling, F., et al., Analyzing the impact of Mycobacterium tuberculosis infection on primary human macrophages by combined exploratory and targeted metabolomics. Sci Rep, 2020. 10(1): p. 7085.
6	GSE174566	Human	PBMC	Mtb infection Vs Control	Mtb H37Rv	Reichmann, M.T., et al., Integrated transcriptomic analysis of human tuberculosis granulomas and a biomimetic model identifies therapeutic targets. J Clin Invest, 2021. 131(15).
7	GSE139825	Human	AM	Mtb infection Vs control	Mtb H37Rv	Lavalett, L., H. Ortega, and L.F. Barrera, Human Alveolar and Splenic Macrophage Populations Display a Distinct Transcriptomic Response to Infection With Mycobacterium tuberculosis. Front Immunol, 2020. 11: p. 630.
8	GSE157657	Human	Whole blood	TB patient vs healthy	M. tuberculosis	Tabone, O., et al., Blood transcriptomics reveal the evolution and resolution of the immune response in tuberculosis. J Exp Med, 2021. 218(10).
9	GSE107994	Human	Whole blood	Active TB vs healthy control	Mtb H37Rv	Singhania, A., et al., A modular transcriptional signature identifies phenotypic heterogeneity of human tuberculosis infection. Nat Commun, 2018. 9(1): p. 2308.
10	GSE62525	Human	PBMC	Active TB vs healthy control	M. tuberculosis	Lee, S.W., et al., Gene expression profiling identifies candidate biomarkers for active and latent tuberculosis. BMC Bioinformatics, 2016. 17 Suppl 1(Suppl 1): p. 3.
11	GSE189996	Human	Lung	Alveolar macrophage infected with M.tb vs uninfected alveolar macrophages	Mtb H37Rv	Sadee, W., et al., Human alveolar macrophage response to Mycobacterium tuberculosis: immune characteristics underlying large inter-individual variability. Res Sq, 2023.
12	GSE11199	Human	Lung	PTB vs uninfected control	Mtb H37Rv	Thuong, N.T., et al., Identification of tuberculosis susceptibility genes with human macrophage gene expression profiles. PLoS Pathog, 2008. 4(12): p. e1000229.
13	GSE148171	Human	PBMC	Active TB vs healthy control	M. tuberculosis	Mahla, R.S., et al., NIX-mediated mitophagy regulate metabolic reprogramming in phagocytic cells during mycobacterial infection. Tuberculosis (Edinb), 2021. 126: p. 102046.
14	GSE42826	Human	Whole blood	TB vs healthy uninfected control	M. tuberculosis	Bloom, C.I., et al., Transcriptional blood signatures distinguish pulmonary tuberculosis, pulmonary sarcoidosis, pneumonias and lung cancers. PLoS One, 2013. 8(8): p. e70630.
15	GSE42832	Human	PBMC	TB infected vs PBMC uninfected	M. tuberculosis	Bloom, C.I., et al., Transcriptional blood signatures distinguish pulmonary tuberculosis, pulmonary sarcoidosis, pneumonias and lung cancers. PLoS One, 2013. 8(8): p. e70630.
16	GSE19444	Human	Whole blood	Active TB vs healthy control	M. tuberculosis	Berry, M.P., et al., An interferon-inducible neutrophil-driven blood transcriptional signature in human tuberculosis. Nature, 2010. 466(7309): p. 973-7.
17	GSE28623	Human	Whole blood	TB vs healthy uninfected control	M. tuberculosis	Elliott, T.O., et al., Dysregulation of Apoptosis Is a Risk Factor for Tuberculosis Disease Progression. J Infect Dis, 2015. 212(9): p. 1469-79.
18	GSE20050	Human	Lung	PTB Granuloma vs Normal lung parenchyma	M. tuberculosis str. Erdman	Huang, L., et al., Interleukin-2-Inducible T-Cell Kinase Deficiency Impairs Early Pulmonary Protection Against Mycobacterium tuberculosis Infection. Front Immunol, 2019. 10: p. 3103.
19	GSE112483	Human	Lung	MTB infected vs Uninfected	Mtb H37Rv	Maertzdorf, J., et al., Mycobacterium tuberculosis Invasion of the Human Lung: First Contact. Front Immunol, 2018. 9: p. 1346.
20	GSE34608	Human	Whole blood	TB patient vs healthy	M. tuberculosis	Maertzdorf, J., et al., Common patterns and disease-related signatures in tuberculosis and sarcoidosis. Proc Natl Acad Sci U S A, 2012. 109(20): p. 7853-8.
21	GSE83456	Human	Whole blood	TB patient vs healthy	M. tuberculosis	Blankley, S., et al., The Transcriptional Signature of Active Tuberculosis Reflects Symptom Status in Extra-Pulmonary and Pulmonary Tuberculosis. PLoS One, 2016. 11(10): p. e0162220.
	Abbreviation
	AM - Alveolar Macrophage
	PBMC -Peripheral Blood Monocyte Cells
	TB - Tuberculosis
	PTB - Pulmonary Tuberculosis
	MTB - Mycobacterium tuberculosis
	M. orygis - Mycobacterium orygis
	M. bovis - Mycobacterium bovis
