# Supplementary material for: Transcriptomic insights into Mycobacterium orygis infection-associated pulmonary granulomas reveal multicellular immune networks and tuberculosis biomarkers in cattle
Source: Vet Q. 2025 May 27;45(1):1–19. doi: 10.1080/01652176.2025.2509503 (PMC12120866; doi:10.1080/01652176.2025.2509503)
Supplement: Supplemental Material [file TVEQ_A_2509503_SM0774.zip › suppl_data/Supplementary data file S2.xlsx]

## Sheet: Raw read statistics
Raw Read Statistics
Sample	Total reads	Total bases	Raw data in GB	Q30%	Seq depth		Abbreviation
CBL_l1	59392782	8968310082	8.96	89.06	269.838		CBL_l1 - Crossbred Lung Infected 1	Infected with M. orygis, N=3
CBL_I2	87542484	13218915084	13.21	89.14	397.731		CBL_I2 - Crossbred Lung Infected 2
CBL_I3	53323422	8051836722	8.05	90.26	242.264		CBL_I3 - Crossbred Lung Infected 3
CBL_N1	54052096	8161866496	8.16	94.46	245.574		CBL_N1 - Crossbred Lung Normal 1	Non infected, N=3
CBL_N2	53254402	8041414702	8.04	94.59	241.95		CBL_N2 - Crossbred Lung Normal 2
CBL_N3	71661718	10820919418	10.82	93.39	325.58		CBL_N3 - Crossbred Lung Normal 3

## Sheet: Clean read statistics
Clean Read Statistics
Sample	Total reads	Total bases	Raw data in GB	Q30%				Abbreviation
CBL_l1	49712822	6948882118	6.94	91.74				CBL_l1 - Crossbred Lung Infected 1	Infected with M. orygis, N=3
CBL_I2	72039292	10344655176	10.34	91.37				CBL_I2 - Crossbred Lung Infected 2
CBL_I3	44318464	6442127504	6.44	91.95				CBL_I3 - Crossbred Lung Infected 3
CBL_N1	53215598	7957627422	7.95	94.94				CBL_N1 - Crossbred Lung Normal 1	Non infected, N=3
CBL_N2	52430664	7870457846	7.87	95.05				CBL_N2 - Crossbred Lung Normal 2
CBL_N3	70803436	10386224484	10.38	93.74				CBL_N3 - Crossbred Lung Normal 3

## Sheet: Data QC after adapter trimming
Data QC after Adapter Trimming
Sample	% Duplication	GC content	% Reads passing Filter	% Adapter		Abbreviation
CBL_l1	0.14	0.361	0.892	0.216		CBL_l1 - Crossbred Lung Infected 1	Infected with M. orygis, N=3
CBL_I2	0.193	0.349	0.867	0.158		CBL_I2 - Crossbred Lung Infected 2
CBL_I3	0.16	0.355	0.878	0.135		CBL_I3 - Crossbred Lung Infected 3
CBL_N1	0.201	0.482	0.977	0.06		CBL_N1 - Crossbred Lung Normal 1	Non infected, N=3
CBL_N2	0.195	0.495	0.976	0.041		CBL_N2 - Crossbred Lung Normal 2
CBL_N3	0.15	0.491	0.969	0.143		CBL_N3 - Crossbred Lung Normal 3

## Sheet: Read mapping rate
Read Mapping Rate
Sample Name	% mapped reads (CDS)		Abbreviation
CBL_I1	0.8617		CBL_l1 - Crossbred Lung Infected 1	Infected with M. orygis, N=3
CBL_I2	0.8413		CBL_I2 - Crossbred Lung Infected 2
CBL_l3	0.8578		CBL_I3 - Crossbred Lung Infected 3
CBL_N1	0.7898		CBL_N1 - Crossbred Lung Normal 1	Non infected, N=3
CBL_N2	0.9653		CBL_N2 - Crossbred Lung Normal 2
CBL_N3	0.8753		CBL_N3 - Crossbred Lung Normal 3
			CBL_l = Crossbred Lung Infected
			CBL_N = Crossbred Lung Normal
