# Supplementary material for: Transcriptomic insights into Mycobacterium orygis infection-associated pulmonary granulomas reveal multicellular immune networks and tuberculosis biomarkers in cattle
Source: Vet Q. 2025 May 27;45(1):1–19. doi: 10.1080/01652176.2025.2509503 (PMC12120866; doi:10.1080/01652176.2025.2509503)
Supplement: Supplemental Material [file TVEQ_A_2509503_SM0774.zip › suppl_data/Supplementary data file S3.xlsx]

## Sheet: Transcripts-padj<0.05, >2log2FC
name	baseMean	log2FoldChange	lfcSE	stat	pvalue	padj
AGT	1908.64	-12.7997	1.18756	-10.7781	4.36937e-27	5.15548e-26
SYNPO	940.902	-11.7793	1.19972	-9.8184	9.38187e-23	8.3465e-22
CLIC5	654.137	-11.2547	1.18971	-9.46008	3.07701e-21	2.43756e-20
AKT1	649.268	-11.2441	1.20049	-9.36627	7.51396e-21	5.75577e-20
MYH14	2303	-11.2375	1.0613	-10.5885	3.37101e-26	3.72916e-25
SLCO2A1	614.613	-11.1648	1.31356	-8.49966	1.90154e-17	1.1113e-16
EPS8L2	492.542	-10.8456	1.20352	-9.01155	2.03158e-19	1.38834e-18
LTBP4	929.325	-10.799	1.26155	-8.56015	1.12726e-17	6.7121e-17
CYP2A13	467.288	-10.7696	1.21995	-8.82791	1.06646e-18	6.90476e-18
PKD1	446.521	-10.704	1.30413	-8.20776	2.25351e-16	1.21161e-15
EMP2	437.998	-10.6762	1.20094	-8.88989	6.11681e-19	4.03217e-18
ACE	840.462	-10.6538	1.20314	-8.85497	8.37048e-19	5.46162e-18
SEMA3B	389.914	-10.5085	1.27318	-8.25368	1.53586e-16	8.38035e-16
LAMA5	733.931	-10.4583	1.3364	-7.82576	5.04604e-15	2.43941e-14
KLF2	371.758	-10.4397	1.2309	-8.48136	2.22574e-17	1.29417e-16
CFD	1925.51	-10.3756	0.904229	-11.4745	1.77242e-30	2.57681e-29
PLEC	1833.26	-10.2858	1.32401	-7.76869	7.93017e-15	3.77423e-14
TRPM2	330.706	-10.2707	1.19196	-8.61663	6.89524e-18	4.1869e-17
PIEZO1	642.131	-10.2655	1.247	-8.23216	1.83869e-16	9.9678e-16
USP19	319.834	-10.2226	1.22022	-8.37771	5.39688e-17	3.05432e-16
OLFML2A	304.744	-10.153	1.21248	-8.37373	5.58238e-17	3.15582e-16
CDC42EP1	303.194	-10.1456	1.24348	-8.159	3.37814e-16	1.78993e-15
TSC2	296.106	-10.1114	1.23692	-8.1747	2.96604e-16	1.57848e-15
HSPG2	577.016	-10.1108	1.28193	-7.88717	3.09108e-15	1.5196e-14
ADAM33	288.376	-10.0733	1.26575	-7.95837	1.74318e-15	8.72914e-15
TBX4	274.741	-10.0034	1.26427	-7.91243	2.52421e-15	1.25051e-14
SEMA3F	273.835	-9.99871	1.2371	-8.08237	6.35204e-16	3.29439e-15
BTBD2	272.018	-9.98902	1.20644	-8.27977	1.23415e-16	6.79185e-16
EVPL	269.816	-9.97732	1.30329	-7.65547	1.92603e-14	8.84782e-14
CLEC3B	268.718	-9.97106	1.23293	-8.08729	6.10089e-16	3.16865e-15
SHANK3	262.839	-9.93949	1.34064	-7.41399	1.22551e-13	5.25741e-13
RAPGEF3	260.453	-9.92624	1.19464	-8.30897	9.65345e-17	5.3504e-16
LAMB2	928.431	-9.91835	1.06304	-9.33021	1.05661e-20	7.98985e-20
TUBA1D	253.503	-9.88705	1.19773	-8.25483	1.52121e-16	8.30456e-16
TSPAN4	251.62	-9.87659	1.24266	-7.94794	1.89641e-15	9.4573e-15
FGD5	247.747	-9.85426	1.22357	-8.05369	8.03341e-16	4.13589e-15
LRP1	2191.4	-9.82265	0.788419	-12.4587	1.25469e-35	2.44794e-34
ACVRL1	1664.8	-9.76557	0.740732	-13.1837	1.08945e-39	2.61193e-38
NIBAN2	1249.16	-9.76366	0.862718	-11.3173	1.07707e-29	1.49222e-28
NUMA1	1692.72	-9.76336	0.809749	-12.0573	1.77579e-33	3.06898e-32
CMKLR1	227.279	-9.72933	1.19778	-8.12278	4.55607e-16	2.39485e-15
DOCK6	437.759	-9.7117	1.22272	-7.94271	1.97805e-15	9.85092e-15
HIP1R	221.44	-9.69226	1.19628	-8.102	5.40629e-16	2.82337e-15
MYRF	427.966	-9.67969	1.26135	-7.67405	1.66655e-14	7.68984e-14
ICOSLG	219.366	-9.67823	1.20489	-8.03247	9.55266e-16	4.88574e-15
DAG1	427.308	-9.67659	1.19055	-8.12785	4.36965e-16	2.29908e-15
MAFB	218.113	-9.67036	1.21403	-7.96553	1.64515e-15	8.24962e-15
TIE1	413.87	-9.63096	1.24958	-7.70737	1.28441e-14	5.99255e-14
UNC119B	207.606	-9.59895	1.19415	-8.03832	9.1082e-16	4.66718e-15
PAK4	206.455	-9.59136	1.21381	-7.90184	2.74811e-15	1.35619e-14
ATG2A	206.052	-9.58833	1.22895	-7.80204	6.09147e-15	2.9234e-14
SMTN	202.277	-9.56171	1.26944	-7.53221	4.98904e-14	2.21619e-13
BCL9L	394.031	-9.56041	1.26853	-7.5366	4.82394e-14	2.14679e-13
TECR	201.375	-9.55532	1.19619	-7.98812	1.37009e-15	6.91806e-15
STK11	199.797	-9.54393	1.20942	-7.89132	2.99014e-15	1.47164e-14
MYBPC3	198.415	-9.5339	1.31417	-7.25468	4.02607e-13	1.64677e-12
NAPRT	197.45	-9.52676	1.21012	-7.87258	3.47393e-15	1.70091e-14
SCRIB	195.601	-9.51331	1.26766	-7.50465	6.15951e-14	2.7118e-13
WFIKKN2	190.679	-9.4765	1.28295	-7.38651	1.50732e-13	6.40581e-13
MINK1	688.203	-9.47422	1.09444	-8.65665	4.85813e-18	2.99077e-17
CYP2F1	2353.28	-9.46796	0.602521	-15.7139	1.21425e-55	5.72774e-54
SUSD2	678.112	-9.45897	1.06414	-8.88887	6.17332e-19	4.06819e-18
WDR13	188.266	-9.45815	1.22638	-7.71223	1.2364e-14	5.7809e-14
TMEM229B	672.31	-9.44164	1.08772	-8.68019	3.95095e-18	2.44959e-17
PIP4K2B	185.722	-9.43858	1.21557	-7.76471	8.18336e-15	3.89134e-14
EHD2	1333.6	-9.43672	0.745288	-12.6619	9.61983e-37	1.97592e-35
GAB2	184.445	-9.42833	1.1953	-7.88784	3.07449e-15	1.51247e-14
ATP13A1	182.107	-9.41007	1.22131	-7.70486	1.30982e-14	6.10454e-14
FAM3A	182.042	-9.4092	1.23285	-7.63205	2.31058e-14	1.05631e-13
bta-mir-12004	655.253	-9.40203	1.06816	-8.80206	1.3433e-18	8.62537e-18
KIAA0513	177.36	-9.37205	1.21415	-7.71901	1.17236e-14	5.49444e-14
PODNL1	176.596	-9.36587	1.26118	-7.42626	1.11708e-13	4.81511e-13
KANK3	342.114	-9.35523	1.19242	-7.84558	4.30968e-15	2.09224e-14
MZF1	173.003	-9.33622	1.20922	-7.72088	1.15525e-14	5.42127e-14
LATS2	171.367	-9.3221	1.1996	-7.771	7.78672e-15	3.7092e-14
MAU2	170.786	-9.31762	1.2316	-7.56547	3.86454e-14	1.73328e-13
PPP6R1	333.066	-9.31678	1.24966	-7.45547	8.95507e-14	3.89692e-13
SNX33	170.19	-9.31264	1.21316	-7.67636	1.63671e-14	7.55697e-14
BCR	169.726	-9.30863	1.27284	-7.31327	2.60711e-13	1.08466e-12
SKIC2	167.057	-9.28574	1.21347	-7.6522	1.97562e-14	9.06607e-14
SZT2	165.745	-9.27435	1.26272	-7.34474	2.06166e-13	8.66199e-13
MBD3	165.364	-9.27096	1.19843	-7.73595	1.02637e-14	4.83942e-14
ARSA	165.372	-9.27047	1.20826	-7.67256	1.68596e-14	7.77612e-14
CEP170B	165.161	-9.26935	1.23595	-7.49977	6.39323e-14	2.80959e-13
MTFP1	319.022	-9.25493	1.22615	-7.54797	4.42079e-14	1.97625e-13
SCARF2	162.468	-9.24555	1.28187	-7.21256	5.49105e-13	2.21851e-12
CELSR1	162.357	-9.2445	1.22511	-7.54586	4.49327e-14	2.00536e-13
PLVAP	850.412	-9.20063	0.917968	-10.0228	1.21002e-23	1.14569e-22
RFNG	157.244	-9.19843	1.23255	-7.46295	8.46076e-14	3.68697e-13
CASKIN2	564.336	-9.19633	1.09668	-8.38557	5.04808e-17	2.86491e-16
ZNF598	156.596	-9.19242	1.2178	-7.54841	4.40602e-14	1.97005e-13
TEAD3	156.329	-9.1901	1.24424	-7.38611	1.51188e-13	6.42271e-13
MFAP4	827.92	-9.17403	0.849019	-10.8055	3.24349e-27	3.87105e-26
MYO18A	154.442	-9.17256	1.21956	-7.52119	5.42812e-14	2.4029e-13
LMF2	150.659	-9.13646	1.20109	-7.6068	2.80974e-14	1.27728e-13
ZCCHC24	149.606	-9.12671	1.22487	-7.45115	9.25321e-14	4.02184e-13
DCAF15	149.512	-9.12565	1.20214	-7.59116	3.17058e-14	1.43413e-13
SLIT3	289.946	-9.11673	1.1925	-7.64506	2.08853e-14	9.56605e-14
BRF1	148.167	-9.11264	1.329	-6.85676	7.04394e-12	2.5878e-11
AQP5	528.195	-9.10365	1.03556	-8.79107	1.48148e-18	9.45966e-18
PIGQ	146.484	-9.09613	1.22847	-7.40443	1.31712e-13	5.62933e-13
CRIP2	790.392	-9.09022	0.87629	-10.3735	3.27208e-25	3.42007e-24
SLC49A3	145.531	-9.08659	1.2335	-7.3665	1.75172e-13	7.39688e-13
AP2A1	283.395	-9.08437	1.21545	-7.47409	7.77415e-14	3.40137e-13
ARHGAP45	283.496	-9.08435	1.2003	-7.56841	3.77816e-14	1.69628e-13
CC2D1A	143.553	-9.06706	1.23611	-7.33519	2.21411e-13	9.2721e-13
WAS	143.189	-9.0636	1.21793	-7.44182	9.93089e-14	4.30437e-13
MTSS2	142.448	-9.05524	1.20593	-7.50893	5.96124e-14	2.62717e-13
MAP4K2	141.749	-9.0488	1.26202	-7.17012	7.49313e-13	3.0018e-12
KIF21B	141.698	-9.04826	1.26373	-7.15999	8.06826e-13	3.2239e-12
RIN3	275.574	-9.04289	1.22838	-7.36163	1.81681e-13	7.66281e-13
FZR1	141.078	-9.04197	1.21448	-7.44513	9.68502e-14	4.2045e-13
AIP	141.074	-9.04184	1.20066	-7.53073	5.04574e-14	2.24e-13
RNF40	273.345	-9.03224	1.19628	-7.55027	4.34363e-14	1.94335e-13
PALM	271.099	-9.01972	1.31878	-6.83946	7.94928e-12	2.9062e-11
TNS2	989.089	-9.01033	0.795205	-11.3308	9.23264e-30	1.28403e-28
TRIM47	137.964	-9.0097	1.22752	-7.33978	2.13937e-13	8.97293e-13
DMPK	136.72	-8.99601	1.23091	-7.3084	2.70334e-13	1.12238e-12
TUBGCP6	135.647	-8.9854	1.23835	-7.25593	3.98899e-13	1.63222e-12
DENND4B	263.224	-8.9771	1.2319	-7.28719	3.16497e-13	1.30732e-12
WFDC1	134.896	-8.97684	1.4102	-6.36566	1.9445e-10	6.26965e-10
RUVBL2	134.677	-8.97444	1.19916	-7.48394	7.21276e-14	3.15955e-13
SOX13	134.348	-8.9714	1.34857	-6.65251	2.88131e-11	9.99719e-11
KCTD12	134.179	-8.96906	1.20617	-7.43597	1.03805e-13	4.48496e-13
PHLDA3	134.093	-8.96862	1.22045	-7.34865	2.00226e-13	8.42215e-13
DOT1L	133.709	-8.96438	1.21545	-7.37539	1.63866e-13	6.93291e-13
ATP13A2	133.559	-8.96255	1.205	-7.43779	1.02382e-13	4.42965e-13
MEX3D	132.221	-8.94848	1.23884	-7.22325	5.07595e-13	2.05423e-12
CNNM3	131.955	-8.94552	1.24509	-7.18461	6.73982e-13	2.70549e-12
CTDSP1	470.929	-8.94495	1.05503	-8.47836	2.28389e-17	1.32657e-16
DAPK3	257.329	-8.94429	1.19272	-7.4991	6.42578e-14	2.82333e-13
CACTIN	131.599	-8.9417	1.24889	-7.15975	8.08268e-13	3.22907e-12
ANAPC2	256.3	-8.93806	1.22425	-7.30082	2.86021e-13	1.18548e-12
TRIM3	254.151	-8.9257	1.19403	-7.47525	7.70589e-14	3.37353e-13
BOLA-DQB	253.798	-8.92409	1.28987	-6.91859	4.56169e-12	1.70725e-11
LIMD1	129.993	-8.92393	1.2109	-7.36967	1.71049e-13	7.22839e-13
ACHE	129.956	-8.92335	1.21733	-7.33024	2.29742e-13	9.61362e-13
ABTB1	252.587	-8.9169	1.3711	-6.50347	7.84898e-11	2.61588e-10
PUF60	251.948	-8.91391	1.20576	-7.39278	1.43795e-13	6.11817e-13
ITGA3	937.882	-8.91064	0.785691	-11.3412	8.20589e-30	1.14709e-28
GAS1	127.848	-8.89979	1.43597	-6.19776	5.72734e-10	1.75599e-09
MAP3K11	248.275	-8.89331	1.21941	-7.29311	3.0289e-13	1.25207e-12
ITGB4	449.224	-8.88484	1.06442	-8.34711	6.99534e-17	3.92304e-16
FOXO3	126.36	-8.88274	1.20354	-7.38053	1.57664e-13	6.67868e-13
MICAL1	126.024	-8.8792	1.21732	-7.29407	3.00723e-13	1.24334e-12
H1-10	447.467	-8.87155	1.06048	-8.36558	5.98184e-17	3.37376e-16
RAB1B	244.36	-8.86925	1.20338	-7.37029	1.70253e-13	7.1975e-13
SYT15	124.978	-8.86709	1.38109	-6.42034	1.35971e-10	4.43328e-10
YIF1A	124.622	-8.86217	1.21334	-7.30392	2.79501e-13	1.16e-12
NCDN	124.056	-8.8559	1.23828	-7.15179	8.56513e-13	3.41555e-12
ZNF646	123.494	-8.84998	1.24198	-7.12568	1.03567e-12	4.10072e-12
ASL	120.694	-8.81631	1.20276	-7.33004	2.30089e-13	9.62628e-13
ATN1	643.324	-8.8094	0.908879	-9.6926	3.24163e-22	2.77801e-21
ADGRA2	233.633	-8.80452	1.19339	-7.37773	1.61006e-13	6.81451e-13
APCDD1	119.276	-8.79895	1.21688	-7.23076	4.803e-13	1.94847e-12
TACSTD2	118.41	-8.78935	1.23983	-7.08915	1.34934e-12	5.29081e-12
IDUA	118.193	-8.78662	1.23259	-7.1286	1.01397e-12	4.01772e-12
ZNF503	229.847	-8.78053	1.28368	-6.84014	7.9117e-12	2.89343e-11
MEGF8	228.539	-8.77289	1.24475	-7.0479	1.81642e-12	7.03363e-12
DIPK2B	116.675	-8.76812	1.20348	-7.28564	3.20141e-13	1.32162e-12
CBFA2T3	116.038	-8.76011	1.26019	-6.95142	3.61637e-12	1.36352e-11
RAB43	115.226	-8.74996	1.2301	-7.11321	1.13373e-12	4.47355e-12
LHFPL6	113.081	-8.72247	1.20529	-7.23681	4.59348e-13	1.8673e-12
GAS2L1	112.994	-8.72148	1.20146	-7.25905	3.89824e-13	1.59779e-12
TSPAN14	112.141	-8.71082	1.21866	-7.14784	8.81532e-13	3.51211e-12
BCAM	1790.71	-8.70287	0.553408	-15.726	1.00402e-55	4.75667e-54
FOXJ1	217.484	-8.70202	1.21862	-7.14085	9.27522e-13	3.69061e-12
CRACR2B	111.232	-8.69909	1.27804	-6.80658	9.9943e-12	3.62528e-11
MEGF6	110.458	-8.68895	1.33997	-6.48444	8.90646e-11	2.95476e-10
PARP10	110.279	-8.68668	1.27271	-6.82535	8.77142e-12	3.19605e-11
ST3GAL1	109.723	-8.67902	1.20515	-7.20162	5.95011e-13	2.39864e-12
BCL7C	109.544	-8.67739	1.21074	-7.16702	7.66476e-13	3.06773e-12
PPP1R12C	109.488	-8.67627	1.22559	-7.07924	1.4495e-12	5.66405e-12
PPP6R2	109.104	-8.6712	1.23288	-7.03329	2.0172e-12	7.78758e-12
GGA1	212.998	-8.67039	1.20924	-7.17009	7.49478e-13	3.00191e-12
KRT19	779.5	-8.66526	0.741305	-11.6892	1.44741e-31	2.2308e-30
COL6A1	1940.43	-8.6556	0.538339	-16.0784	3.61841e-58	1.90014e-56
TOM1L2	107.705	-8.65256	1.23878	-6.98473	2.85412e-12	1.08817e-11
CLDN5	382.624	-8.64708	1.04133	-8.3039	1.00746e-16	5.57673e-16
LRRC32	107.023	-8.64294	1.20234	-7.18845	6.55327e-13	2.63254e-12
GRAP	106.997	-8.64286	1.20219	-7.18927	6.5137e-13	2.61809e-12
BCL6B	106.534	-8.63702	1.24067	-6.96159	3.36465e-12	1.27213e-11
COL4A2	1339.35	-8.63115	0.615205	-14.0297	1.02567e-44	3.16159e-43
CSRP1	1138.38	-8.62776	0.608411	-14.1808	1.20446e-45	3.85445e-44
SH3PXD2A	204.727	-8.61388	1.24153	-6.93809	3.97431e-12	1.49434e-11
PLXNB1	204.055	-8.60907	1.23684	-6.96055	3.38939e-12	1.28104e-11
ZNF219	104.093	-8.60337	1.23605	-6.96036	3.39396e-12	1.28255e-11
ZHX3	103.415	-8.59383	1.20701	-7.11995	1.07968e-12	4.26722e-12
WSCD1	103.461	-8.59381	1.23132	-6.97937	2.96502e-12	1.12808e-11
GGT5	102.894	-8.58657	1.43937	-5.96552	2.43859e-09	7.00001e-09
SCNN1B	102.38	-8.57905	1.20221	-7.13606	9.60437e-13	3.81392e-12
SEMA3G	198.218	-8.56666	1.19548	-7.16585	7.73054e-13	3.09349e-12
ANPEP	361.438	-8.56351	1.0684	-8.01528	1.0989e-15	5.59541e-15
MMRN2	100.317	-8.5499	1.22252	-6.99365	2.67831e-12	1.02437e-11
FOSB	359.623	-8.54717	1.0387	-8.22874	1.89199e-16	1.02389e-15
FAM43A	99.8828	-8.54369	1.20899	-7.06682	1.58521e-12	6.1701e-12
KIF1C	2151.95	-8.53592	0.476166	-17.9264	7.34053e-72	6.83642e-70
TRIM28	531.718	-8.53293	0.885547	-9.63578	5.64631e-22	4.74181e-21
IRF2BPL	192.515	-8.52554	1.207	-7.0634	1.62479e-12	6.32303e-12
TMEM127	192.368	-8.52292	1.20139	-7.09424	1.30067e-12	5.11006e-12
TNNT2	98.3467	-8.52107	1.98878	-4.28458	1.83086e-05	3.60075e-05
DNAI2	97.5389	-8.50889	1.21995	-6.97478	3.06357e-12	1.16375e-11
FLNA	4867.72	-8.50836	0.38298	-22.2162	2.39584e-109	7.15239e-107
CSPG4	96.7061	-8.49715	1.22658	-6.9275	4.28357e-12	1.60674e-11
BICDL1	96.5908	-8.49521	1.98556	-4.2785	1.88157e-05	3.69515e-05
DXO	96.1366	-8.48794	1.20517	-7.04294	1.88229e-12	7.28094e-12
ANKS3	95.9776	-8.48622	1.25478	-6.76312	1.35048e-11	4.83903e-11
SGSM2	95.7312	-8.48253	1.22912	-6.90131	5.15255e-12	1.9162e-11
SLC22A31	95.5539	-8.47966	1.20722	-7.02414	2.15391e-12	8.29918e-12
HECA	95.4168	-8.4771	1.20635	-7.02707	2.10913e-12	8.1324e-12
P2RX1	95.1832	-8.47427	1.29186	-6.55976	5.38931e-11	1.82092e-10
CARD9	94.6868	-8.46589	1.2243	-6.91486	4.68324e-12	1.74793e-11
PCDH12	94.3029	-8.46088	1.20788	-7.00473	2.47466e-12	9.49143e-12
AGAP3	93.8822	-8.45444	1.27763	-6.61729	3.65853e-11	1.25619e-10
COL6A2	2020.86	-8.45197	0.446153	-18.9441	4.93875e-80	5.97946e-78
GIT1	182.725	-8.44938	1.25554	-6.72969	1.70024e-11	6.02788e-11
FHIP2B	92.3032	-8.42979	1.20704	-6.98387	2.87161e-12	1.09465e-11
SMIM10L1	92.3194	-8.42907	1.22332	-6.89034	5.56589e-12	2.06358e-11
BICRA	92.2031	-8.42845	1.2829	-6.56987	5.03599e-11	1.70604e-10
RAB11FIP3	92.1174	-8.4273	1.22198	-6.89643	5.33252e-12	1.98009e-11
PTOV1	178.624	-8.41721	1.21707	-6.91597	4.64661e-12	1.73515e-11
MIGA2	91.2797	-8.41381	1.22487	-6.86918	6.45739e-12	2.37954e-11
DGCR6L	91.1978	-8.41229	1.22454	-6.86976	6.43083e-12	2.37055e-11
TATDN2	91.1016	-8.41112	1.22302	-6.87735	6.09753e-12	2.25188e-11
FSTL3	90.6989	-8.40463	1.21458	-6.91981	4.52262e-12	1.69437e-11
RTEL1	90.5695	-8.40227	1.20389	-6.97926	2.96738e-12	1.12878e-11
SH3BP5	90.5174	-8.40202	1.23554	-6.80028	1.04416e-11	3.77996e-11
AJUBA	176.282	-8.39817	1.21076	-6.93626	4.02621e-12	1.51334e-11
PRKAR1B	90.1714	-8.39628	1.26548	-6.63486	3.24801e-11	1.12177e-10
RAB40C	90.1599	-8.39615	1.22939	-6.82955	8.51807e-12	3.10685e-11
HID1	176.107	-8.39599	1.27651	-6.57732	4.79011e-11	1.62476e-10
LMNA	638.694	-8.38797	0.742726	-11.2935	1.41323e-29	1.94189e-28
TMEM11	89.5177	-8.38545	1.20385	-6.96552	3.27203e-12	1.23905e-11
CXXC1	173.003	-8.37126	1.23667	-6.76917	1.2952e-11	4.64858e-11
EGFL7	476.323	-8.3663	0.940499	-8.89559	5.81092e-19	3.83517e-18
BCKDHA	171.998	-8.36268	1.21046	-6.9087	4.8912e-12	1.82181e-11
EVI5L	87.9099	-8.3592	1.20413	-6.94209	3.86336e-12	1.45363e-11
TIMM50	87.8334	-8.35765	1.20933	-6.91096	4.81388e-12	1.79393e-11
MSMP	87.7471	-8.35683	1.21277	-6.8907	5.55174e-12	2.05904e-11
JAG2	87.021	-8.34487	1.3695	-6.09335	1.10574e-09	3.29829e-09
ADRA2A	86.4175	-8.33446	1.20448	-6.91954	4.53097e-12	1.69692e-11
PI4KA	1386.35	-8.33404	0.626742	-13.2974	2.39656e-40	5.9826e-39
CAD	168.41	-8.33049	1.21714	-6.84431	7.68466e-12	2.81371e-11
SGSM3	85.9818	-8.3276	1.22548	-6.79537	1.08033e-11	3.90702e-11
SOD3	167.765	-8.32495	1.25717	-6.62197	3.54449e-11	1.21953e-10
EML3	307.222	-8.32131	1.04642	-7.95216	1.83285e-15	9.15084e-15
SLC35E1	85.2488	-8.31518	1.21064	-6.86841	6.49214e-12	2.39194e-11
MCOLN1	166.079	-8.31028	1.20583	-6.89174	5.51148e-12	2.04445e-11
C21H15orf39	84.6599	-8.30521	1.33719	-6.21095	5.26641e-10	1.62014e-09
SPATA13	165.22	-8.30464	1.26332	-6.57365	4.90975e-11	1.66379e-10
CRAMP1	83.67	-8.28847	1.23516	-6.71043	1.94052e-11	6.83968e-11
ZMYND10	83.5624	-8.28598	1.21494	-6.82007	9.09944e-12	3.31114e-11
FGFR4	83.4696	-8.28485	1.27071	-6.51988	7.03624e-11	2.35378e-10
PODXL	163.051	-8.28455	1.24179	-6.67148	2.53233e-11	8.84123e-11
C4A	449.208	-8.2825	0.859594	-9.63537	5.66894e-22	4.75715e-21
FZD8	83.2436	-8.28043	1.20529	-6.87009	6.41634e-12	2.36561e-11
FBXW5	162.526	-8.27951	1.19608	-6.92218	4.44744e-12	1.66735e-11
PGAP6	82.7031	-8.27094	1.2067	-6.85419	7.17175e-12	2.63254e-11
KMT2B	299.075	-8.2662	1.07253	-7.70717	1.2864e-14	5.99944e-14
ZNF512B	82.3328	-8.26488	1.24729	-6.62627	3.44283e-11	1.18699e-10
EPHA1	82.2255	-8.26301	1.21381	-6.80749	9.93175e-12	3.60437e-11
NOXA1	82.2087	-8.26283	1.2448	-6.63786	3.18274e-11	1.10045e-10
SYDE1	82.0643	-8.26041	1.23555	-6.68558	2.30005e-11	8.06645e-11
NKD2	81.9053	-8.25761	1.32573	-6.2287	4.70316e-10	1.45281e-09
C1QC	3896.16	-8.2568	0.417659	-19.7692	5.48107e-87	8.29507e-85
SLC45A3	81.409	-8.24861	1.26643	-6.51326	7.35385e-11	2.45688e-10
CLDN3	81.1945	-8.24473	1.2224	-6.74468	1.5336e-11	5.46911e-11
ANKRD52	81.1261	-8.24374	1.26331	-6.5255	6.77742e-11	2.27196e-10
EPS8L1	158.31	-8.241	1.25895	-6.54594	5.91243e-11	1.99088e-10
SLC25A1	157.704	-8.23728	1.2378	-6.65478	2.83727e-11	9.85065e-11
RAPGEFL1	80.46	-8.23196	1.25701	-6.54883	5.79881e-11	1.95534e-10
NCAPH2	157.177	-8.23149	1.21602	-6.76921	1.29483e-11	4.64805e-11
SIGIRR	80.3074	-8.22916	1.24437	-6.61314	3.76259e-11	1.28968e-10
IL10RA	289.432	-8.22783	1.04515	-7.87241	3.47875e-15	1.70288e-14
DMWD	80.22	-8.22765	1.22912	-6.69395	2.17231e-11	7.63567e-11
CASTOR1	80.2576	-8.22715	1.22684	-6.70599	2.00047e-11	7.0453e-11
CFAP74	80.1279	-8.22592	1.23084	-6.68316	2.33846e-11	8.19326e-11
GET3	156.553	-8.2243	1.19967	-6.85545	7.10898e-12	2.61038e-11
FXYD6	433.892	-8.22414	0.890796	-9.23235	2.64747e-20	1.9446e-19
HIC1	79.9499	-8.22285	1.22929	-6.68911	2.24539e-11	7.88366e-11
APLNR	155.788	-8.21935	1.19743	-6.86415	6.68885e-12	2.46275e-11
IRS2	79.6776	-8.21784	1.323	-6.21152	5.24757e-10	1.6148e-09
TMEM222	79.5249	-8.21481	1.213	-6.77233	1.26721e-11	4.55414e-11
SCARF1	283.819	-8.21375	1.0684	-7.68789	1.49582e-14	6.92572e-14
GORASP1	79.3361	-8.21159	1.25089	-6.56459	5.21772e-11	1.76486e-10
MARCHF2	79.2356	-8.20949	1.20696	-6.80179	1.03326e-11	3.74175e-11
CCDC17	78.8478	-8.20275	1.27519	-6.4326	1.25441e-10	4.10287e-10
BCKDK	78.8084	-8.20149	1.21168	-6.76867	1.2997e-11	4.66321e-11
BAP1	282.039	-8.19583	1.03614	-7.90995	2.57501e-15	1.27365e-14
DDX49	78.4842	-8.19527	1.20896	-6.77878	1.21191e-11	4.36508e-11
CLDN7	153.204	-8.19338	1.19929	-6.83185	8.38259e-12	3.05846e-11
ZNF777	78.2214	-8.19123	1.21084	-6.76489	1.33412e-11	4.78354e-11
CBX7	77.9174	-8.18566	1.23859	-6.60884	3.87335e-11	1.32515e-10
TBL3	77.3894	-8.17562	1.22428	-6.6779	2.4239e-11	8.47761e-11
TNXB	425.578	-8.1715	1.03519	-7.89371	2.93342e-15	1.44536e-14
TNKS1BP1	661.987	-8.15884	0.834849	-9.77284	1.47269e-22	1.29309e-21
KCNK3	149.07	-8.15474	1.20812	-6.74994	1.47902e-11	5.28137e-11
SSBP4	147.869	-8.14324	1.24163	-6.55852	5.43436e-11	1.83586e-10
PRX	75.2752	-8.13498	1.28826	-6.31469	2.70698e-10	8.60084e-10
TUBGCP2	268.259	-8.12924	1.03688	-7.84011	4.50139e-15	2.18288e-14
ITPR3	145.413	-8.11883	1.30159	-6.23762	4.44269e-10	1.37723e-09
bta-mir-3533	1197.36	-8.11727	0.576036	-14.0916	4.27701e-45	1.34307e-43
KLHL17	73.7932	-8.10712	1.35252	-5.99408	2.04639e-09	5.93362e-09
NPRL2	264.651	-8.10215	1.04441	-7.75764	8.65242e-15	4.10721e-14
COX4I2	73.2453	-8.09642	1.20891	-6.69726	2.12357e-11	7.46798e-11
UBXN11	73.0247	-8.09193	1.22404	-6.61085	3.82117e-11	1.30853e-10
FHOD1	522.328	-8.08863	0.74577	-10.846	2.08304e-27	2.52479e-26
RNF26	72.7592	-8.08582	1.21514	-6.65424	2.84758e-11	9.88489e-11
MISP3	72.6949	-8.08544	1.23187	-6.56352	5.25522e-11	1.77726e-10
FOXS1	72.6361	-8.0844	1.22576	-6.5954	4.24102e-11	1.44481e-10
CEP131	72.5036	-8.082	1.24209	-6.50675	7.67926e-11	2.56246e-10
CNOT3	141.313	-8.07754	1.23612	-6.53458	6.37901e-11	2.14269e-10
TENT5B	140.027	-8.06481	1.19872	-6.72788	1.72158e-11	6.0956e-11
BTG2	71.41	-8.05968	1.20907	-6.66599	2.62884e-11	9.16351e-11
TMED1	71.1609	-8.05446	1.21051	-6.65376	2.85691e-11	9.91569e-11
MIER2	71.1438	-8.05432	1.21761	-6.61488	3.71846e-11	1.27576e-10
WDR24	71.1415	-8.05429	1.23131	-6.54123	6.10129e-11	2.05193e-10
HIGD1B	70.79	-8.04634	1.30905	-6.14668	7.91217e-10	2.39786e-09
KIF26A	69.8317	-8.02749	1.34942	-5.94884	2.70053e-09	7.71333e-09
DES	873.401	-8.02643	0.573715	-13.9903	1.78767e-44	5.44116e-43
ZDHHC1	69.6995	-8.02493	1.29534	-6.19521	5.82056e-10	1.78357e-09
EPHB3	135.561	-8.01718	1.21733	-6.5859	4.52152e-11	1.53605e-10
MLPH	69.2141	-8.01485	1.2769	-6.27681	3.45592e-10	1.0857e-09
HOMER3	69.0811	-8.01184	1.21371	-6.60111	4.0808e-11	1.39306e-10
ACAP3	134.278	-8.00469	1.27734	-6.2667	3.68773e-10	1.15403e-09
ADAM15	247.356	-8.00466	1.07898	-7.4187	1.18279e-13	5.08111e-13
RAB11FIP5	134.264	-8.0046	1.22261	-6.54711	5.86601e-11	1.97647e-10
COL6A3	1348.46	-8.00397	0.565366	-14.1571	1.68716e-45	5.37548e-44
IQANK1	68.3924	-7.99742	1.39317	-5.74046	9.44201e-09	2.55392e-08
LMOD1	244.57	-7.99578	1.03859	-7.69866	1.37499e-14	6.39187e-14
TXNRD2	68.2372	-7.99425	1.27582	-6.26596	3.70546e-10	1.15891e-09
GAA	133.441	-7.9939	1.21925	-6.55643	5.51109e-11	1.86149e-10
MAN2C1	133.352	-7.99365	1.23131	-6.49201	8.47013e-11	2.81387e-10
PPP1R12B	67.8542	-7.98617	1.23561	-6.46336	1.02406e-10	3.37835e-10
PRODH	132.61	-7.98545	1.24124	-6.43347	1.24724e-10	4.08064e-10
JMJD8	67.7878	-7.98416	1.20964	-6.60043	4.09977e-11	1.3991e-10
ABCC1	132.296	-7.98135	1.20684	-6.61344	3.75494e-11	1.28726e-10
TELO2	67.5303	-7.97923	1.27223	-6.27185	3.56792e-10	1.11847e-09
FOXK1	67.4224	-7.97662	1.26018	-6.32977	2.45533e-10	7.84014e-10
AKAP17A	66.5668	-7.95856	1.24926	-6.37061	1.8828e-10	6.077e-10
ADAMTSL2	66.5597	-7.95834	1.22764	-6.48263	9.01368e-11	2.98852e-10
TP53I11	66.5487	-7.95805	1.34949	-5.89706	3.70035e-09	1.04567e-08
SLC16A5	66.4283	-7.95525	1.21586	-6.54288	6.03445e-11	2.02977e-10
SPATA20	66.2526	-7.95157	1.43522	-5.54032	3.01924e-08	7.79878e-08
DMAP1	66.1108	-7.94809	1.21421	-6.5459	5.91377e-11	1.99102e-10
TECPR1	66.0775	-7.94795	1.29927	-6.11722	9.52233e-10	2.86077e-09
SLC2A4RG	65.8072	-7.94207	1.25428	-6.33197	2.42049e-10	7.73344e-10
PNKP	127.805	-7.93206	1.21969	-6.50332	7.85658e-11	2.61802e-10
GRB7	65.0018	-7.9242	1.3096	-6.05085	1.44086e-09	4.24849e-09
SPNS2	64.9885	-7.92257	1.22734	-6.45506	1.08176e-10	3.56115e-10
DAB2IP	233.621	-7.9223	1.07516	-7.36851	1.72545e-13	7.29018e-13
SIX5	64.8877	-7.92168	1.31827	-6.00917	1.86478e-09	5.43159e-09
WIZ	126.796	-7.91947	1.24518	-6.3601	2.01618e-10	6.49402e-10
SPEG	64.6514	-7.91632	1.27059	-6.23042	4.6518e-10	1.43797e-09
TMEM203	64.6565	-7.91543	1.2191	-6.49284	8.42329e-11	2.80001e-10
GPIHBP1	64.6287	-7.91496	1.23272	-6.42071	1.35638e-10	4.42378e-10
SAO	64.4461	-7.91124	2.09365	-3.77869	0.000157656	0.000281553
HDAC10	64.3911	-7.91043	1.26878	-6.23467	4.52736e-10	1.40169e-09
TMEM176A	64.3713	-7.91031	1.22548	-6.45489	1.08298e-10	3.56409e-10
SMCR8	64.1611	-7.90513	1.22444	-6.4561	1.07436e-10	3.53823e-10
ARPC1B	789.908	-7.90502	0.605088	-13.0642	5.27029e-39	1.20267e-37
PRKCSH	461.116	-7.90358	0.756141	-10.4525	1.42687e-25	1.5258e-24
CLIP2	124.963	-7.89951	1.2656	-6.24171	4.3282e-10	1.34289e-09
SPIRE2	63.8432	-7.89765	1.21132	-6.51987	7.03661e-11	2.35378e-10
EEFSEC	63.8235	-7.89727	1.21971	-6.47474	9.49781e-11	3.14186e-10
RAMP3	805.396	-7.89131	0.600402	-13.1434	1.85746e-39	4.36202e-38
PER1	458.77	-7.8905	0.803775	-9.81679	9.53282e-23	8.47608e-22
GPD1	63.3979	-7.88827	1.27274	-6.19786	5.72361e-10	1.7551e-09
KIAA1522	63.3483	-7.88699	1.29975	-6.06806	1.29464e-09	3.83376e-09
TRPV4	63.1617	-7.88189	1.34975	-5.83954	5.23461e-09	1.45842e-08
DOC2B	63.0209	-7.87956	1.33017	-5.92373	3.14726e-09	8.94006e-09
PPP1R26	62.9663	-7.87839	1.32169	-5.96085	2.50936e-09	7.19464e-09
NOX5	335.666	-7.87556	1.11613	-7.05614	1.7119e-12	6.6466e-12
CL46	62.6152	-7.86906	1.39087	-5.65766	1.53448e-08	4.0737e-08
TRIM56	62.5534	-7.86871	1.21587	-6.47169	9.69149e-11	3.20204e-10
PPP1R32	62.4675	-7.86677	1.36375	-5.76848	7.99878e-09	2.18088e-08
ACAD9	62.382	-7.86489	1.24626	-6.31079	2.77617e-10	8.81041e-10
SH3GLB2	121.19	-7.85638	1.25364	-6.26687	3.68367e-10	1.15292e-09
ARHGEF17	334.454	-7.85593	0.905614	-8.67469	4.14661e-18	2.56361e-17
MAPK15	61.9003	-7.85362	1.34407	-5.84317	5.12157e-09	1.42729e-08
ROGDI	121.067	-7.85236	1.23583	-6.35391	2.09914e-10	6.74826e-10
TPPP3	558.554	-7.85102	0.713704	-11.0004	3.80533e-28	4.82148e-27
CYHR1	120.661	-7.85	1.23628	-6.3497	2.15732e-10	6.92593e-10
CDR2L	61.4193	-7.84227	1.35894	-5.77087	7.88612e-09	2.15177e-08
THAP7	61.3049	-7.83944	1.22184	-6.41608	1.39827e-10	4.55494e-10
CPSF1	223.001	-7.83633	1.08619	-7.21454	5.41176e-13	2.18728e-12
NAV1	119.479	-7.8358	1.27575	-6.14213	8.14212e-10	2.46549e-09
ZXDC	61.0192	-7.8327	1.29977	-6.02621	1.67844e-09	4.90719e-09
COL7A1	60.9036	-7.83037	1.24042	-6.31265	2.74293e-10	8.71e-10
FBXO31	60.8943	-7.82896	1.23154	-6.35704	2.05672e-10	6.61678e-10
ZBED4	60.8096	-7.82789	1.24319	-6.29662	3.04197e-10	9.62033e-10
HSPA12B	217.179	-7.81983	1.11128	-7.03675	1.96781e-12	7.5996e-12
CROCC2	60.4158	-7.81866	1.37006	-5.70678	1.15131e-08	3.09225e-08
PRDM16	60.2191	-7.81328	1.21289	-6.44187	1.1801e-10	3.86851e-10
TBC1D10A	117.13	-7.80419	1.20029	-6.50192	7.93026e-11	2.64096e-10
CDHR4	59.8262	-7.80365	1.21374	-6.42942	1.28091e-10	4.18513e-10
KLHL22	116.563	-7.79866	1.27237	-6.12922	8.83116e-10	2.66193e-09
SHARPIN	59.325	-7.79274	1.25901	-6.18958	6.03262e-10	1.84544e-09
MAD1L1	59.2264	-7.78986	1.25365	-6.21374	5.1739e-10	1.59326e-09
MRGPRF	59.18	-7.7887	1.32821	-5.86404	4.51727e-09	1.26519e-08
TEF	741.907	-7.78806	0.570408	-13.6535	1.92416e-42	5.27461e-41
DEAF1	59.1271	-7.78749	1.22834	-6.33985	2.29991e-10	7.36006e-10
KIF7	58.9933	-7.78449	1.23926	-6.28156	3.35197e-10	1.05395e-09
NUDT16L1	58.7677	-7.7785	1.25746	-6.18586	6.17661e-10	1.88604e-09
WSCD2	58.7131	-7.7761	1.23958	-6.27318	3.53752e-10	1.10989e-09
NINJ1	58.6331	-7.77459	1.21908	-6.3774	1.80116e-10	5.82642e-10
ADRB1	58.5448	-7.77296	1.23171	-6.31072	2.7774e-10	8.81216e-10
SSNA1	58.5062	-7.77257	1.22254	-6.35774	2.04742e-10	6.58881e-10
SNRNP70	210.919	-7.77127	1.05441	-7.37025	1.70303e-13	7.19825e-13
NHERF2	426.294	-7.77123	0.838123	-9.27218	1.82378e-20	1.35558e-19
SEMA4B	58.3684	-7.7688	1.29194	-6.01331	1.81778e-09	5.29895e-09
INPP5K	313.956	-7.76648	0.860444	-9.02614	1.77836e-19	1.22296e-18
CHID1	209.269	-7.76564	1.04193	-7.45314	9.11441e-14	3.96389e-13
DTX1	113.777	-7.76503	1.21877	-6.37122	1.87524e-10	6.0544e-10
GATA5	58.2073	-7.76484	1.39229	-5.57704	2.44641e-08	6.37943e-08
SLC22A23	58.1235	-7.76285	1.23723	-6.27438	3.51031e-10	1.10215e-09
CNPPD1	209.283	-7.76122	1.04711	-7.41204	1.24368e-13	5.33324e-13
GATA6	113.582	-7.75974	1.22185	-6.35079	2.1421e-10	6.87929e-10
CEBPB	312.93	-7.75968	0.853545	-9.09112	9.80216e-20	6.89759e-19
TEPSIN	57.8017	-7.75467	1.23303	-6.28912	3.1928e-10	1.00667e-09
RRP1	57.7823	-7.75439	1.21602	-6.37687	1.80746e-10	5.84595e-10
ARHGAP39	57.7332	-7.75312	1.23404	-6.28272	3.32708e-10	1.04643e-09
PARP3	112.399	-7.74666	1.28177	-6.04373	1.50594e-09	4.43321e-09
SOCS3	57.3847	-7.74407	1.21699	-6.3633	1.97462e-10	6.36415e-10
ITIH4	57.0342	-7.73569	1.30015	-5.94984	2.68412e-09	7.66947e-09
MAFK	57.013	-7.73454	1.21989	-6.34037	2.29216e-10	7.33633e-10
REXO4	56.5647	-7.72352	1.21539	-6.35478	2.0872e-10	6.71187e-10
ITGA7	409.819	-7.71945	1.01989	-7.56892	3.76336e-14	1.68999e-13
CFAP65	56.3938	-7.71924	1.27806	-6.03982	1.5429e-09	4.53527e-09
CYP1A1	275.296	-7.71773	1.47654	-5.22689	1.72389e-07	4.1239e-07
MSLN	56.3157	-7.71706	1.5937	-4.84222	1.28397e-06	2.82166e-06
ARHGAP23	109.854	-7.71421	1.24675	-6.18747	6.11358e-10	1.86889e-09
PLCD1	201.729	-7.71258	1.03856	-7.42623	1.11733e-13	4.81511e-13
GSTT2	297.704	-7.7091	0.935479	-8.2408	1.71058e-16	9.29179e-16
AGER	4096.3	-7.7084	0.334382	-23.0527	1.38283e-117	6.02722e-115
SCUBE1	55.884	-7.70617	1.35482	-5.68797	1.2856e-08	3.43935e-08
TBX5	200.471	-7.70444	1.07891	-7.14095	9.2685e-13	3.68861e-12
B3GNT3	109.08	-7.70305	1.22032	-6.31232	2.74875e-10	8.72592e-10
ASB6	55.7432	-7.70232	1.2255	-6.28504	3.27772e-10	1.03123e-09
COPZ2	55.7626	-7.70211	1.21856	-6.32067	2.60437e-10	8.29176e-10
G6PD	302.095	-7.70209	0.862055	-8.93457	4.08768e-19	2.72258e-18
INTS1	308.517	-7.70163	0.931902	-8.26443	1.40367e-16	7.68402e-16
PNPLA2	200.628	-7.69922	1.10386	-6.97481	3.0629e-12	1.1637e-11
CORO2B	197.676	-7.69115	1.08129	-7.11291	1.13624e-12	4.48265e-12
TMEM132A	108.102	-7.6895	1.27975	-6.00862	1.87108e-09	5.44847e-09
NR2F6	55.1723	-7.68781	1.25387	-6.13125	8.71938e-10	2.63042e-09
SERINC2	199.15	-7.68635	1.05918	-7.25689	3.96091e-13	1.62134e-12
ELF3	107.833	-7.68466	1.27772	-6.01437	1.80588e-09	5.26495e-09
DNM1	54.977	-7.68251	1.25081	-6.14204	8.14688e-10	2.46659e-09
SCO2	54.9324	-7.68134	1.37238	-5.59711	2.17958e-08	5.71045e-08
KLHL25	54.7042	-7.67491	1.23364	-6.22137	4.92821e-10	1.52039e-09
RHBDF1	196.194	-7.67289	1.08857	-7.04858	1.80749e-12	7.00152e-12
PIN1	195.775	-7.67072	1.05434	-7.27537	3.45477e-13	1.42244e-12
MRPS2	54.4221	-7.66799	1.27923	-5.99423	2.0445e-09	5.92892e-09
ERCC2	106.489	-7.66785	1.22813	-6.24353	4.27799e-10	1.32901e-09
ADIRF	106.37	-7.66493	1.31449	-5.83111	5.50599e-09	1.52856e-08
CCDC106	54.1434	-7.66032	1.2308	-6.22384	4.85147e-10	1.49799e-09
LPIN3	54.0625	-7.65826	1.26737	-6.04265	1.51601e-09	4.46224e-09
MRPS18A	54.0458	-7.65791	1.23482	-6.20166	5.58709e-10	1.71516e-09
NMRAL1	54.029	-7.65778	1.2998	-5.89152	3.82653e-09	1.07867e-08
ZNF358	105.72	-7.65715	1.24547	-6.14801	7.84631e-10	2.37922e-09
PCDHGC3	681.075	-7.65576	0.673148	-11.3731	5.69517e-30	8.02294e-29
DAGLA	53.9492	-7.65524	1.24659	-6.14095	8.20291e-10	2.48321e-09
ABCC10	53.8321	-7.6522	1.31115	-5.83626	5.33846e-09	1.48508e-08
PLK3	53.8271	-7.65111	1.27795	-5.98701	2.13735e-09	6.18191e-09
LRRC23	53.7806	-7.65109	1.25558	-6.09366	1.10355e-09	3.29222e-09
MACROD1	53.6716	-7.64772	1.22702	-6.23278	4.58227e-10	1.41788e-09
SMO	104.509	-7.64052	1.26784	-6.0264	1.67648e-09	4.90279e-09
ADAP1	53.4064	-7.63989	1.22252	-6.24928	4.12353e-10	1.28249e-09
ING1	104.49	-7.63964	1.20356	-6.34751	2.1883e-10	7.02247e-10
XRCC1	104.187	-7.63602	1.27595	-5.9846	2.16922e-09	6.26724e-09
UBALD1	104.014	-7.63349	1.20446	-6.33767	2.33265e-10	7.46043e-10
ANGEL1	53.1196	-7.63302	1.25665	-6.07409	1.2469e-09	3.69898e-09
HDAC11	52.9643	-7.62867	1.27816	-5.96848	2.3947e-09	6.8813e-09
RANBP10	52.981	-7.62865	1.21867	-6.25982	3.85422e-10	1.20302e-09
H6PD	102.929	-7.61828	1.24669	-6.11081	9.91286e-10	2.97195e-09
SLC7A1	52.5616	-7.61702	1.23346	-6.17535	6.60179e-10	2.01165e-09
PRXL2B	52.2847	-7.61008	1.24928	-6.09158	1.11802e-09	3.33402e-09
HEMK1	52.2596	-7.60846	1.22018	-6.23554	4.50227e-10	1.39471e-09
MED15	189.127	-7.6067	1.08519	-7.00953	2.39125e-12	9.1812e-12
LZTR1	187.905	-7.6053	1.09064	-6.97326	3.09671e-12	1.17572e-11
MYG1	52.0866	-7.60412	1.21618	-6.25248	4.03982e-10	1.25807e-09
UCP2	1586.66	-7.60365	0.430065	-17.6802	5.95351e-70	4.97107e-68
A4GALT	51.8706	-7.59766	1.35322	-5.61451	1.97121e-08	5.18573e-08
GALT	51.5941	-7.59096	1.25818	-6.03327	1.60671e-09	4.71074e-09
PWP2	51.4974	-7.588	1.22353	-6.20174	5.58406e-10	1.71447e-09
SH2B2	51.4984	-7.58784	1.23433	-6.14736	7.87838e-10	2.38795e-09
GPRC5C	51.4147	-7.5861	1.28868	-5.88671	3.93957e-09	1.10938e-08
PCDH1	465.145	-7.58327	0.753944	-10.0581	8.45825e-24	8.07405e-23
PRSS8	100.491	-7.58289	1.20403	-6.29792	3.01673e-10	9.54465e-10
ATP5F1D	276.077	-7.57635	0.85356	-8.87618	6.91964e-19	4.54627e-18
NRIP2	51.0545	-7.57602	1.30091	-5.82362	5.75873e-09	1.5969e-08
OSBPL5	182.029	-7.57599	1.13364	-6.68291	2.34241e-11	8.20578e-11
FOXP4	268.087	-7.57348	0.947049	-7.99693	1.27561e-15	6.45597e-15
TTC7A	452.795	-7.57133	0.699266	-10.8275	2.54908e-27	3.06917e-26
PPP1R16A	50.726	-7.5665	1.27696	-5.9254	3.11542e-09	8.85424e-09
TAF6L	50.5674	-7.56166	1.22738	-6.16083	7.23642e-10	2.2001e-09
PPP1R37	181.774	-7.56149	1.04164	-7.25918	3.89444e-13	1.59653e-12
LTBP3	638.848	-7.56095	0.719977	-10.5017	8.48752e-26	9.15233e-25
RUSC2	183.433	-7.56076	1.09321	-6.9161	4.64242e-12	1.73388e-11
MED9	50.5155	-7.55976	1.21765	-6.20846	5.35048e-10	1.64554e-09
TP73	50.3762	-7.55643	1.26384	-5.97897	2.24553e-09	6.47398e-09
PRKCZ	182.04	-7.55635	1.04119	-7.25741	3.94572e-13	1.61555e-12
PIK3R6	50.2024	-7.55084	1.22366	-6.17072	6.79789e-10	2.06966e-09
P4HTM	50.1688	-7.55055	1.24406	-6.06927	1.28491e-09	3.80565e-09
bta-mir-6518	50.0885	-7.54755	1.21747	-6.19939	5.66815e-10	1.73858e-09
BAD	49.9884	-7.54605	1.24258	-6.0729	1.25618e-09	3.72564e-09
RAB25	49.9559	-7.54356	1.21865	-6.19009	6.0128e-10	1.83989e-09
FADS2	97.7366	-7.54289	1.21346	-6.21602	5.09926e-10	1.57094e-09
ELMO3	97.5526	-7.54197	1.20312	-6.26869	3.64103e-10	1.13974e-09
BRD1	181.039	-7.54089	1.09714	-6.87324	6.27619e-12	2.31472e-11
RIPOR1	553.838	-7.53964	0.701813	-10.7431	6.38702e-27	7.44742e-26
PAQR6	49.6102	-7.53432	1.23336	-6.10877	1.00403e-09	3.00766e-09
TFIP11	177.676	-7.52984	1.04445	-7.20938	5.62058e-13	2.27e-12
FOXQ1	49.355	-7.52688	1.29418	-5.81595	6.02917e-09	1.66743e-08
MAPK3	355.535	-7.52688	0.778325	-9.67061	4.01957e-22	3.42449e-21
TEAD4	49.3507	-7.52659	1.23001	-6.11911	9.41001e-10	2.82858e-09
SPTAN1	2754.23	-7.52558	0.328574	-22.9038	4.26091e-116	1.75204e-113
ZC3H3	49.299	-7.52533	1.29013	-5.83298	5.44451e-09	1.51265e-08
SLC45A1	49.1622	-7.52044	1.58683	-4.73927	2.14486e-06	4.61933e-06
FKBP8	353.718	-7.5168	0.760525	-9.88371	4.89866e-23	4.43525e-22
TIGD5	48.8407	-7.51145	1.25463	-5.98696	2.13795e-09	6.18264e-09
SREBF1	604.97	-7.51032	0.683428	-10.9892	4.3072e-28	5.4384e-27
PLEKHJ1	95.0486	-7.50151	1.29426	-5.796	6.79154e-09	1.86808e-08
PCBP4	95.008	-7.50093	1.2217	-6.13973	8.26609e-10	2.50129e-09
MYL9	796.31	-7.49808	0.558164	-13.4335	3.84997e-41	9.98837e-40
P3H3	94.5771	-7.49737	1.26441	-5.92953	3.03803e-09	8.63948e-09
OBSL1	94.1896	-7.49061	1.22032	-6.13825	8.3437e-10	2.52407e-09
MTURN	47.9375	-7.48493	1.23619	-6.05484	1.40561e-09	4.14963e-09
MCAT	47.8311	-7.48152	1.25709	-5.95147	2.65747e-09	7.5973e-09
TMEM30B	47.7824	-7.47983	1.23819	-6.04094	1.5322e-09	4.50602e-09
FBXO44	47.7597	-7.47962	1.2542	-5.96368	2.46618e-09	7.07643e-09
YIF1B	47.7621	-7.47915	1.23021	-6.07956	1.2051e-09	3.58095e-09
PTPN23	168.145	-7.47913	1.13324	-6.59979	4.11728e-11	1.40463e-10
GATD1	47.7459	-7.47895	1.24594	-6.00266	1.94116e-09	5.64351e-09
PQBP1	93.4716	-7.47889	1.22563	-6.1021	1.04685e-09	3.12735e-09
PLXNA1	93.2623	-7.47394	1.28337	-5.82369	5.75619e-09	1.59639e-08
bta-mir-10167	92.6253	-7.4653	1.54078	-4.84516	1.26512e-06	2.78184e-06
FASTK	92.3808	-7.46162	1.25036	-5.96756	2.40827e-09	6.91755e-09
LIG1	92.2099	-7.46074	1.23924	-6.02041	1.73971e-09	5.07817e-09
UAP1L1	92.2157	-7.45906	1.28398	-5.80931	6.27295e-09	1.73156e-08			f
SYNGAP1	47.0635	-7.45845	1.30044	-5.73531	9.7335e-09	2.63146e-08
RFXANK	91.9045	-7.45436	1.23328	-6.04434	1.50023e-09	4.41818e-09
RXRB	168.205	-7.45436	1.04972	-7.10126	1.23626e-12	4.86579e-12
KRT18	253.107	-7.45309	0.874091	-8.52668	1.5061e-17	8.87571e-17
RASL12	251.952	-7.45221	0.863325	-8.632	6.02908e-18	3.67632e-17
FADD	46.7447	-7.44903	1.246	-5.97836	2.25393e-09	6.49648e-09
REXO1	168.161	-7.44626	1.06708	-6.97815	2.99092e-12	1.13734e-11
SLC37A1	46.6634	-7.44603	1.29001	-5.77209	7.82962e-09	2.13716e-08
RNPEPL1	340.026	-7.4458	0.771838	-9.64684	5.0692e-22	4.27197e-21
VWA1	46.5934	-7.44387	1.29819	-5.73405	9.80613e-09	2.64978e-08
CAMSAP3	46.5749	-7.44316	1.29645	-5.74118	9.40184e-09	2.54432e-08
ZFPM1	46.5648	-7.44303	1.32073	-5.63553	1.74517e-08	4.61223e-08
CNNM4	46.4993	-7.44098	1.2315	-6.04222	1.52005e-09	4.47352e-09
MED25	255.771	-7.43925	0.935587	-7.95142	1.84384e-15	9.20212e-15
CD248	46.4425	-7.43906	1.25178	-5.9428	2.80189e-09	7.99236e-09
RELL2	46.4218	-7.43887	1.28771	-5.77681	7.61307e-09	2.08196e-08
TANGO2	46.4082	-7.43774	1.22364	-6.07836	1.21421e-09	3.60606e-09
SYT5	46.3326	-7.43591	1.28982	-5.76509	8.16144e-09	2.22134e-08
bta-mir-6501	46.314	-7.43393	1.22793	-6.05402	1.41273e-09	4.16893e-09
SLC16A11	90.6037	-7.43194	1.33716	-5.558	2.72881e-08	7.08049e-08
CYP2D14	90.4214	-7.4289	1.31327	-5.6568	1.54217e-08	4.09162e-08
CABIN1	249.266	-7.42732	0.956393	-7.76597	8.10219e-15	3.85358e-14
CUL9	167.457	-7.42593	1.10628	-6.71255	1.91252e-11	6.74755e-11
MISP	46.0102	-7.42584	1.22345	-6.06956	1.28258e-09	3.79979e-09
GPRIN3	45.9775	-7.42397	1.2203	-6.08371	1.17435e-09	3.49577e-09
SNAP29	45.8507	-7.42105	1.27322	-5.82858	5.58996e-09	1.55128e-08
CRY2	163.952	-7.4162	1.04138	-7.12148	1.0677e-12	4.22296e-12
MLST8	45.6733	-7.41392	1.22782	-6.0383	1.55744e-09	4.57615e-09
MIIP	45.6109	-7.41315	1.30558	-5.67803	1.36252e-08	3.63355e-08
ATP2A3	408.745	-7.41033	0.671772	-11.031	2.70771e-28	3.46705e-27
ZNF316	45.2608	-7.40222	1.30949	-5.65277	1.57885e-08	4.18486e-08
COQ4	45.2837	-7.40143	1.22807	-6.02687	1.67169e-09	4.88942e-09
EMC1	241.932	-7.40028	0.886043	-8.35206	6.70838e-17	3.76502e-16
PLEKHG5	88.5417	-7.40011	1.20905	-6.12057	9.3239e-10	2.80463e-09
CD209	486.109	-7.3994	0.675058	-10.9611	5.87579e-28	7.32977e-27
UBXN10	45.1017	-7.39695	1.29221	-5.72425	1.03894e-08	2.80183e-08
C7H19orf25	45.0536	-7.39464	1.22834	-6.02005	1.74366e-09	5.08765e-09
RAB3IL1	88.2028	-7.39459	1.28216	-5.76728	8.05628e-09	2.19573e-08
ARAP1	482.531	-7.39448	0.630298	-11.7317	8.76557e-32	1.37332e-30
NELFB	245.651	-7.39238	0.929594	-7.95227	1.8312e-15	9.14677e-15
IMPDH1	87.9157	-7.39138	1.23679	-5.97627	2.28299e-09	6.57675e-09
TYSND1	44.9415	-7.39112	1.23494	-5.98498	2.1642e-09	6.25356e-09
NDUFB7	87.9743	-7.38874	1.20436	-6.135	8.51571e-10	2.57218e-09
BGN	1208.19	-7.38729	0.402099	-18.3718	2.2096e-75	2.29304e-73
COQ8B	44.7199	-7.38439	1.22219	-6.04193	1.52284e-09	4.48051e-09
SBF1	328.173	-7.38405	0.800526	-9.22399	2.86242e-20	2.09613e-19
TRAPPC14	44.706	-7.38399	1.22951	-6.00562	1.90602e-09	5.54577e-09
KIFC3	239.765	-7.37949	0.888129	-8.30903	9.64888e-17	5.34922e-16
RAB36	44.4484	-7.3758	1.41666	-5.20647	1.92463e-07	4.57749e-07
EBF4	44.339	-7.37222	1.30181	-5.66307	1.48691e-08	3.95222e-08
DENND6B	86.4033	-7.36637	1.26189	-5.83758	5.2963e-09	1.47429e-08
MPG	86.3888	-7.36546	1.21155	-6.07938	1.2065e-09	3.58463e-09
SMAD3	86.1983	-7.36104	1.21643	-6.05137	1.43622e-09	4.2354e-09
ZNF335	159.051	-7.36021	1.05948	-6.94703	3.73067e-12	1.40516e-11
FLAD1	43.9724	-7.35973	1.22201	-6.02263	1.71604e-09	5.01309e-09
USP20	156.867	-7.3584	1.11114	-6.62237	3.53483e-11	1.2164e-10
FLT3LG	43.8132	-7.35515	1.25058	-5.88139	4.06836e-09	1.14461e-08
UQCRC1	316.01	-7.35267	0.742315	-9.90506	3.95731e-23	3.60091e-22
SLC25A6	943.576	-7.35249	0.554224	-13.2663	3.63141e-40	8.93221e-39
UPK3B	43.6867	-7.35094	1.42853	-5.1458	2.66377e-07	6.24815e-07
CCL21	85.4651	-7.35088	1.22749	-5.98856	2.11705e-09	6.12708e-09
MYO1C	1637.3	-7.34718	0.426418	-17.23	1.58143e-66	1.13369e-64
ACY1	43.6056	-7.34717	1.29315	-5.68159	1.33449e-08	3.56141e-08
JMJD4	43.5513	-7.34598	1.22411	-6.00107	1.96023e-09	5.69592e-09
ARF3	235.47	-7.34566	0.853032	-8.61124	7.22724e-18	4.37687e-17
HYAL1	85.0493	-7.34346	1.23493	-5.94648	2.73976e-09	7.82332e-09
EPN1	312.882	-7.34086	0.786689	-9.33133	1.04548e-20	7.9084e-20
RHBDD2	232.724	-7.33479	0.862838	-8.50078	1.88326e-17	1.1012e-16
TBRG4	84.6319	-7.33366	1.2079	-6.07141	1.26791e-09	3.75838e-09
DYNC2I2	84.5649	-7.33237	1.21071	-6.05627	1.39313e-09	4.11333e-09
ITPRIPL2	43.1314	-7.33132	1.26463	-5.7972	6.7433e-09	1.85552e-08
ANGPTL4	155.308	-7.32782	1.05023	-6.97733	3.00834e-12	1.14337e-11
ALG12	84.2456	-7.32563	1.2051	-6.07887	1.21035e-09	3.5954e-09
ITPRIPL1	83.8242	-7.32056	1.22966	-5.95334	2.6273e-09	7.51698e-09
EPHX1	2009.17	-7.31908	0.341054	-21.4602	3.6674e-102	8.41301e-100
ZNF862	42.6143	-7.31519	1.23887	-5.90471	3.53264e-09	9.99568e-09
CCDC8	42.5441	-7.31275	1.36327	-5.36414	8.13365e-08	2.00676e-07
NCKAP5L	152.989	-7.31174	1.11204	-6.57507	4.86299e-11	1.64835e-10
SLC4A2	308.531	-7.30942	0.772185	-9.4659	2.91058e-21	2.31666e-20
CPAMD8	42.1524	-7.2995	1.26697	-5.76137	8.34349e-09	2.26862e-08
PLD2	151.51	-7.29759	1.11352	-6.55363	5.61562e-11	1.89591e-10
GSTZ1	42.0093	-7.29464	1.25687	-5.80382	6.48197e-09	1.78654e-08
NTN1	42.0253	-7.29426	1.24747	-5.84723	4.99816e-09	1.39415e-08
CABLES2	41.9952	-7.29399	1.26395	-5.77081	7.88929e-09	2.15237e-08
ARFGAP2	299.645	-7.29074	0.778046	-9.37057	7.21399e-21	5.53377e-20
GCHFR	41.8447	-7.28825	1.22681	-5.94082	2.83593e-09	8.08629e-09
COASY	81.9401	-7.28753	1.23415	-5.90489	3.52891e-09	9.98773e-09
LSP1	297.914	-7.28621	0.811074	-8.9834	2.62522e-19	1.7762e-18
OSBPL7	81.6955	-7.2851	1.25302	-5.81404	6.09819e-09	1.68567e-08
WNT4	41.761	-7.28489	1.32016	-5.5182	3.42497e-08	8.80608e-08
SEC14L6	41.7258	-7.28447	1.33668	-5.44969	5.04583e-08	1.2745e-07
EPHB6	41.7051	-7.28399	1.40903	-5.16951	2.34703e-07	5.52901e-07
ARFGAP1	81.5237	-7.28227	1.22037	-5.96729	2.41227e-09	6.92722e-09
ZNF574	81.4695	-7.28108	1.25311	-5.81042	6.23161e-09	1.72102e-08
SUSD3	41.6259	-7.28021	1.23854	-5.87806	4.15104e-09	1.16697e-08
SCAF1	222.945	-7.28011	0.924104	-7.87802	3.32601e-15	1.63141e-14
HPN	41.5228	-7.27775	1.27333	-5.71554	1.09356e-08	2.94257e-08
PLXNA4	222.822	-7.27739	0.865625	-8.40709	4.20295e-17	2.40028e-16
KLC4	149.835	-7.27719	1.04233	-6.98166	2.91712e-12	1.11083e-11
BBS1	41.5036	-7.27712	1.25117	-5.81625	6.01816e-09	1.66481e-08
ESRP2	224.84	-7.27431	0.920901	-7.89912	2.8088e-15	1.38521e-14
SEMA4G	148.921	-7.27325	1.06828	-6.80837	9.87127e-12	3.58362e-11
SPHK2	81.1512	-7.27189	1.23254	-5.89993	3.63659e-09	1.02818e-08
KLHDC8B	41.3774	-7.27183	1.22429	-5.93963	2.8567e-09	8.13805e-09
SCGB1A1	898.914	-7.27032	0.82394	-8.82384	1.10596e-18	7.14562e-18
N4BP3	80.9493	-7.27009	1.23663	-5.87894	4.129e-09	1.16107e-08
bta-mir-2887-1	4433.36	-7.269	0.616862	-11.7838	4.72953e-32	7.53992e-31
bta-mir-11974	41.2542	-7.26823	1.27143	-5.71659	1.08686e-08	2.92599e-08
ZNF689	41.2501	-7.268	1.22741	-5.9214	3.19215e-09	9.06523e-09
TONSL	41.1557	-7.26494	1.31726	-5.51519	3.48397e-08	8.94942e-08
FBXO6	80.4626	-7.26238	1.21688	-5.96803	2.40137e-09	6.89953e-09
HRAS	41.0172	-7.25883	1.22918	-5.90541	3.51776e-09	9.95748e-09
SLC25A29	80.2181	-7.25823	1.21399	-5.97881	2.24767e-09	6.47929e-09
ZBTB46	40.9191	-7.25632	1.23846	-5.85916	4.65222e-09	1.30099e-08
ROBO3	40.9288	-7.25569	1.22937	-5.90194	3.59257e-09	1.01626e-08
B3GAT3	80.1272	-7.2553	1.24458	-5.82952	5.55868e-09	1.54299e-08
APBB3	79.9733	-7.25248	1.26601	-5.72861	1.01256e-08	2.73238e-08
PKP3	40.654	-7.24692	1.25765	-5.76226	8.29945e-09	2.25692e-08
STAB1	364.394	-7.24453	0.71706	-10.1031	5.3522e-24	5.16794e-23
MYO1G	218.63	-7.24436	0.866082	-8.36451	6.03649e-17	3.40107e-16
PHLDB3	40.5717	-7.24433	1.23557	-5.86316	4.54151e-09	1.27166e-08
JUP	785.486	-7.23822	0.572284	-12.648	1.14828e-36	2.3453e-35
DDX51	40.2173	-7.23055	1.22707	-5.89253	3.80317e-09	1.07286e-08
STAT6	721.361	-7.23031	0.532788	-13.5707	5.97377e-42	1.60724e-40
NOVA2	40.0614	-7.22601	1.32141	-5.4684	4.54123e-08	1.15292e-07
GAMT	40.007	-7.2242	1.2665	-5.70405	1.16994e-08	3.14113e-08
TRMT61A	39.7157	-7.21254	1.22671	-5.87958	4.11302e-09	1.15703e-08
ISYNA1	77.79	-7.21031	1.37877	-5.22954	1.69935e-07	4.06786e-07
FLOT2	574.232	-7.20545	0.556789	-12.9411	2.63891e-38	5.83856e-37
DNLZ	39.402	-7.20113	1.23636	-5.82447	5.72925e-09	1.58913e-08
APRT	212.865	-7.20026	0.899406	-8.00558	1.18909e-15	6.03632e-15
GTF3C4	76.9388	-7.19621	1.21468	-5.92435	3.13533e-09	8.90966e-09
NDOR1	76.9316	-7.19594	1.2212	-5.8925	3.8039e-09	1.07286e-08
AEBP1	217.434	-7.19431	0.969612	-7.41978	1.17311e-13	5.04253e-13
ELOB	140.679	-7.1912	1.05027	-6.84703	7.5398e-12	2.76252e-11
NOC2L	141.266	-7.19119	1.04536	-6.87914	6.02132e-12	2.22449e-11
VPS28	209.909	-7.19112	0.867407	-8.29036	1.12904e-16	6.23549e-16
RELT	39.1026	-7.19005	1.24763	-5.76295	8.26572e-09	2.24831e-08
RAI1	140.573	-7.18838	1.13154	-6.35272	2.11537e-10	6.79643e-10
CCDC71	76.5786	-7.18735	1.20613	-5.95902	2.53753e-09	7.27157e-09
LRP4	625.495	-7.18568	1.1771	-6.10457	1.03078e-09	3.08316e-09
THAP4	76.2188	-7.18466	1.22479	-5.86603	4.46361e-09	1.25065e-08
VPS51	139.214	-7.18459	1.04585	-6.86962	6.43741e-12	2.37258e-11
GPRC5B	76.1868	-7.18189	1.22997	-5.83908	5.2489e-09	1.46222e-08
CTIF	76.0907	-7.18011	1.24854	-5.75082	8.8812e-09	2.40941e-08
PNPLA7	75.9511	-7.17941	1.23996	-5.79004	7.03703e-09	1.93024e-08
NFKBIL1	38.749	-7.17816	1.28613	-5.58121	2.3885e-08	6.23235e-08
GRK2	559.296	-7.17764	0.537755	-13.3474	1.22638e-40	3.12226e-39
SCAP	277	-7.17304	0.798893	-8.97872	2.73929e-19	1.84822e-18
TWF2	208.076	-7.16961	0.854655	-8.3889	4.90729e-17	2.78937e-16
ADRB3	38.4983	-7.16759	1.41526	-5.06449	4.09496e-07	9.43755e-07
HPS6	38.4283	-7.16613	1.27019	-5.64179	1.6829e-08	4.45306e-08
CLPB	38.3062	-7.16016	1.39874	-5.11902	3.07135e-07	7.16253e-07
DHX34	38.2504	-7.1593	1.27179	-5.62931	1.80934e-08	4.77545e-08
SFTPC	12430.6	-7.15922	0.254298	-28.1529	2.20735e-174	3.20698e-171
ZNF428	38.2285	-7.15809	1.24016	-5.77189	7.83851e-09	2.13932e-08
TMEM147	138.256	-7.1564	1.04295	-6.86171	6.8043e-12	2.50188e-11
CYGB	38.1652	-7.15597	1.50966	-4.74011	2.13603e-06	4.60166e-06
LAD1	74.6045	-7.15154	1.24584	-5.74033	9.44909e-09	2.55552e-08
LHB	37.619	-7.13542	1.4102	-5.05988	4.19531e-07	9.65758e-07
PDK2	136.492	-7.13524	1.04819	-6.8072	9.95153e-12	3.61095e-11
NT5DC2	200.173	-7.12726	0.897291	-7.94308	1.97218e-15	9.82782e-15
VSIR	743.011	-7.12582	0.511	-13.9449	3.38128e-44	1.0122e-42
ADCY6	268.553	-7.1219	0.744263	-9.56906	1.07877e-21	8.87493e-21
PLXND1	610.502	-7.11882	0.638302	-11.1528	6.9423e-29	9.20837e-28
MCAM	266.207	-7.115	0.74632	-9.53345	1.5214e-21	1.23762e-20
SAP25	37.0403	-7.11268	1.27106	-5.59588	2.19508e-08	5.74899e-08
RAD1	36.9971	-7.11006	1.25131	-5.68208	1.33063e-08	3.55272e-08
VPS9D1	36.9552	-7.10971	1.3285	-5.3517	8.71338e-08	2.14251e-07
CFAP410	36.9047	-7.10628	1.23945	-5.7334	9.84394e-09	2.65901e-08
GPX3	1078.71	-7.10617	0.699713	-10.1558	3.12098e-24	3.06238e-23
PTPA	268.985	-7.10597	0.787308	-9.02566	1.7862e-19	1.22758e-18
NFKBIB	36.7611	-7.10112	1.22985	-5.77397	7.74242e-09	2.11574e-08
QSOX1	593.13	-7.09614	0.636767	-11.144	7.65835e-29	1.01335e-27
PDE2A	340.025	-7.09181	0.792494	-8.94873	3.59586e-19	2.4053e-18
ADCY5	36.4046	-7.08798	1.23175	-5.75439	8.69531e-09	2.36133e-08
ANO8	71.1172	-7.08203	1.27759	-5.54326	2.96894e-08	7.67703e-08
ARHGEF16	36.2351	-7.08128	1.36499	-5.1878	2.1279e-07	5.03269e-07
FUT11	36.2449	-7.08007	1.23753	-5.72111	1.05829e-08	2.85296e-08
CYS1	36.1011	-7.07593	1.26963	-5.57321	2.50089e-08	6.5108e-08
TRABD	130.845	-7.07592	1.14079	-6.20263	5.55257e-10	1.70553e-09
PLD4	70.6349	-7.07333	1.30818	-5.40699	6.40931e-08	1.60053e-07
TMUB1	36.0553	-7.07296	1.23488	-5.72763	1.01843e-08	2.74754e-08
TBKBP1	70.46	-7.06821	1.24457	-5.67923	1.35306e-08	3.6101e-08
ZFTA	35.8485	-7.06573	1.30004	-5.43499	5.48008e-08	1.38002e-07
SLC35C2	128.883	-7.0631	1.04782	-6.74076	1.57562e-11	5.61161e-11
ABCA2	70.1731	-7.06246	1.31253	-5.3808	7.41557e-08	1.83958e-07
PHYHD1	70.0501	-7.05817	1.2388	-5.69757	1.21526e-08	3.25959e-08
POR	1917.74	-7.05726	0.418148	-16.8774	6.59727e-64	4.31755e-62
NTHL1	35.5849	-7.05508	1.45173	-4.85977	1.17522e-06	2.59017e-06
C23H6orf132	189.538	-7.05216	0.922207	-7.64704	2.05656e-14	9.42161e-14
CLSTN3	35.3679	-7.04636	1.34671	-5.23227	1.67437e-07	4.01072e-07
ANKRD13D	69.2608	-7.04127	1.2128	-5.80579	6.40617e-09	1.76676e-08
RASSF10	35.1789	-7.03877	1.24204	-5.66709	1.45239e-08	3.86519e-08
BMP6	35.1535	-7.03744	1.29928	-5.41641	6.0806e-08	1.52316e-07
TRAPPC5	68.7022	-7.03098	1.21137	-5.80418	6.46829e-09	1.78322e-08
MAPRE3	126.731	-7.02922	1.0431	-6.73879	1.59713e-11	5.68253e-11
TTC9	68.5274	-7.02824	1.23697	-5.68183	1.33259e-08	3.55721e-08
PPP1R1B	34.9302	-7.02731	1.48738	-4.72463	2.3054e-06	4.94699e-06
MCM2	68.5257	-7.0258	1.22858	-5.71863	1.07383e-08	2.89271e-08
ZNF575	34.7675	-7.02146	1.28301	-5.47263	4.43405e-08	1.12755e-07
CHST3	68.1176	-7.01825	1.22183	-5.74407	9.24301e-09	2.50352e-08
C1QA	2846.82	-7.01751	0.270011	-25.9897	6.47345e-149	5.87816e-146
CLIC3	123.264	-7.01654	1.08057	-6.49336	8.39415e-11	2.79075e-10
DDT	67.8412	-7.01043	1.21798	-5.75578	8.62446e-09	2.34297e-08
DGKQ	67.6316	-7.00894	1.31876	-5.3148	1.06772e-07	2.6016e-07
GBGT1	34.4648	-7.00876	1.25268	-5.59501	2.20614e-08	5.77519e-08
VAC14	184.861	-7.00165	0.881119	-7.94631	1.92152e-15	9.58034e-15
KCNN4	67.1129	-6.9979	1.23516	-5.6656	1.46508e-08	3.89657e-08
INSYN1	34.2053	-6.99657	1.29427	-5.40581	6.45158e-08	1.61071e-07
GTPBP6	67.0439	-6.99625	1.3058	-5.35784	8.42225e-08	2.07397e-07
C1QTNF5	34.1454	-6.99581	1.30912	-5.34389	9.09733e-08	2.23415e-07
ADAMTS8	34.1635	-6.99487	1.25628	-5.56792	2.57797e-08	6.70587e-08
TOM1	122.038	-6.98844	1.04755	-6.6712	2.53715e-11	8.85666e-11
KHK	33.9665	-6.98833	1.24938	-5.59344	2.22618e-08	5.82416e-08
RRAS	122.988	-6.98709	1.05761	-6.60651	3.93483e-11	1.34471e-10
ALG3	33.9581	-6.98621	1.24109	-5.62911	1.8114e-08	4.78031e-08
OAZ3	33.9082	-6.98565	1.24454	-5.61302	1.9883e-08	5.22752e-08
CDC34	122.055	-6.98404	1.08578	-6.43227	1.25714e-10	4.11117e-10
LRRC45	33.8644	-6.98363	1.27407	-5.48135	4.22089e-08	1.07573e-07
SPON2	33.8399	-6.98132	1.23688	-5.64428	1.65869e-08	4.39008e-08
ODAD1	33.8059	-6.98108	1.28964	-5.41319	6.1912e-08	1.54926e-07
YJU2	66.2661	-6.98084	1.21078	-5.76555	8.13928e-09	2.21586e-08
CD151	963.232	-6.97785	0.476674	-14.6386	1.59234e-48	5.69818e-47
KRT8	787.805	-6.97273	0.445195	-15.6622	2.74362e-55	1.2641e-53
SLC6A8	65.7418	-6.97	1.26252	-5.52072	3.37618e-08	8.68679e-08
NDST1	665.685	-6.96998	0.507188	-13.7424	5.65597e-43	1.58841e-41
PHLDB1	544.002	-6.96668	0.530878	-13.123	2.43277e-39	5.67638e-38
NUAK1	65.7291	-6.96663	1.23122	-5.65833	1.52852e-08	4.05835e-08
MAGIX	33.4462	-6.96587	1.27468	-5.46479	4.63458e-08	1.17553e-07
NAPA	179.386	-6.9644	0.875411	-7.95558	1.78301e-15	8.92037e-15
ENG	1075.32	-6.96192	0.395427	-17.6061	2.21292e-69	1.77302e-67
APBA3	120.351	-6.96034	1.0675	-6.5202	7.02135e-11	2.35012e-10
ZNF16	33.2579	-6.95784	1.27214	-5.46938	4.51602e-08	1.14706e-07
GNA13	120.13	-6.95465	1.04775	-6.63772	3.18575e-11	1.10132e-10
AGRN	995.676	-6.95211	0.630987	-11.0178	3.13485e-28	3.99052e-27
C28H1orf198	296.419	-6.94814	0.678903	-10.2344	1.39093e-24	1.40077e-23
BLTP3A	64.7465	-6.94727	1.21018	-5.74067	9.4301e-09	2.55165e-08
RGS3	238.085	-6.94538	0.764417	-9.08586	1.02884e-19	7.22575e-19
FGFRL1	32.9608	-6.94479	1.38609	-5.01036	5.43292e-07	1.23552e-06
ZNF76	118.836	-6.94478	1.0997	-6.31513	2.69927e-10	8.57884e-10
LY6E	236.076	-6.94283	0.855739	-8.11326	4.9279e-16	2.58282e-15
GNA12	119.227	-6.94248	1.11747	-6.21267	5.20924e-10	1.60346e-09
CES1	3629.1	-6.93931	0.387606	-17.903	1.11696e-71	1.02709e-69
NCK2	118.935	-6.93876	1.05184	-6.59681	4.20098e-11	1.43206e-10
EFS	32.7804	-6.93691	1.37878	-5.03118	4.87466e-07	1.11438e-06
ZC3H7B	473.173	-6.93585	0.606009	-11.4451	2.48744e-30	3.58524e-29
PITPNM1	118.08	-6.9358	1.08586	-6.38738	1.6875e-10	5.46931e-10
SF3A1	468.691	-6.93187	0.570735	-12.1455	6.06017e-34	1.07373e-32
IFT140	119.549	-6.93045	1.08623	-6.38029	1.76748e-10	5.72003e-10
PORCN	32.642	-6.92999	1.25862	-5.50604	3.66986e-08	9.40357e-08
TNFAIP2	185.951	-6.92833	1.04102	-6.65534	2.82652e-11	9.81491e-11
ST6GALNAC4	117.934	-6.92793	1.046	-6.62328	3.51315e-11	1.20951e-10
FBXO46	32.5255	-6.92526	1.3179	-5.25477	1.48209e-07	3.57016e-07
PLXNB2	752.693	-6.9227	0.581028	-11.9146	9.93911e-33	1.64592e-31
CYP4B1	10288.4	-6.92015	0.266193	-25.9967	5.39532e-149	5.11218e-146
TICAM1	32.2958	-6.91531	1.25425	-5.51352	3.51735e-08	9.0319e-08
TMEM205	63.4299	-6.91468	1.24895	-5.5364	3.08759e-08	7.97344e-08
GPRC5A	755.781	-6.91447	0.432111	-16.0016	1.24495e-57	6.38383e-56
DYNC1H1	2289	-6.90932	0.390834	-17.6784	6.15292e-70	5.11796e-68
REX1BD	63.1027	-6.9082	1.23746	-5.58258	2.36978e-08	6.18572e-08
SMG9	62.9674	-6.90738	1.22775	-5.62603	1.84401e-08	4.86343e-08
TNFRSF19	171.7	-6.90578	0.909018	-7.59697	3.03151e-14	1.37379e-13
ADO	32.0976	-6.90468	1.24595	-5.54168	2.99577e-08	7.74183e-08
OGFOD2	32.0614	-6.90347	1.2381	-5.57587	2.46293e-08	6.41965e-08
PHOSPHO1	31.9525	-6.90036	1.28123	-5.38575	7.21438e-08	1.79253e-07
CTU2	62.5945	-6.89889	1.22863	-5.6151	1.96445e-08	5.16856e-08
UQCC3	31.9272	-6.89866	1.30566	-5.28366	1.26625e-07	3.0682e-07
PER2	62.6072	-6.8983	1.21276	-5.68809	1.28465e-08	3.43724e-08
SPPL2B	62.5353	-6.89726	1.22506	-5.63014	1.80063e-08	4.75303e-08
TMEM88	31.8639	-6.89452	1.31402	-5.24687	1.54702e-07	3.71834e-07
CGNL1	868.18	-6.8915	0.418287	-16.4755	5.5007e-61	3.18821e-59
NKIRAS2	171.896	-6.89018	0.858149	-8.02912	9.81726e-16	5.01635e-15
CACNA1H	170.695	-6.88611	0.85988	-8.00823	1.1637e-15	5.91294e-15
CNKSR1	31.581	-6.88294	1.37593	-5.00241	5.66191e-07	1.28571e-06
FBXW9	31.4672	-6.87769	1.28991	-5.33193	9.71731e-08	2.3797e-07
LGI3	31.4591	-6.8774	1.44956	-4.74449	2.09036e-06	4.50775e-06
JRK	31.4406	-6.87639	1.32884	-5.17474	2.2823e-07	5.3835e-07
KCNQ4	31.4206	-6.87555	1.33836	-5.13731	2.78699e-07	6.52452e-07
TKFC	31.3942	-6.87442	1.27566	-5.38889	7.08931e-08	1.76226e-07
GMEB2	113.695	-6.87043	1.06876	-6.42842	1.28939e-10	4.21223e-10
SRM	31.3063	-6.86892	1.25593	-5.46921	4.52045e-08	1.14805e-07
PHGR1	31.2576	-6.86754	2.61611	-2.6251	0.0086624	0.0127304
DUSP26	31.2625	-6.86705	1.27089	-5.40332	6.54191e-08	1.63158e-07
LAG3	31.2066	-6.86394	1.27747	-5.37309	7.73984e-08	1.91545e-07
ANXA6	392.88	-6.86224	0.575349	-11.9271	8.54999e-33	1.42454e-31
GRWD1	61.0379	-6.85959	1.21252	-5.65733	1.5375e-08	4.08073e-08
PTGIS	112.64	-6.85716	1.15341	-5.94512	2.76262e-09	7.88551e-09
MEAK7	31.0105	-6.85663	1.30795	-5.24226	1.58626e-07	3.80845e-07
B3GNT7	31.0111	-6.85651	1.27272	-5.38729	7.15261e-08	1.77739e-07
STX16	60.8317	-6.85282	1.22206	-5.60759	2.05169e-08	5.38445e-08
MAF 1.00	443.28	-6.85266	0.544909	-12.5758	2.86917e-36	5.75234e-35
AP3M2	30.8802	-6.85121	1.27454	-5.37545	7.63902e-08	1.892e-07
GPR63	30.8048	-6.84684	1.28329	-5.3354	9.53344e-08	2.33677e-07
FAAH	30.767	-6.84528	1.38163	-4.95449	7.25209e-07	1.63084e-06
GAK	439.776	-6.84407	0.62393	-10.9693	5.36929e-28	6.72875e-27
OAF	30.7196	-6.84292	1.26881	-5.39317	6.92258e-08	1.72199e-07
INKA1	30.6513	-6.84014	1.30559	-5.23914	1.61329e-07	3.87165e-07
MMP23	30.6246	-6.83803	1.31113	-5.21538	1.83437e-07	4.37282e-07
RRP12	165.742	-6.83698	0.859298	-7.95647	1.77021e-15	8.85836e-15
ECI1	59.923	-6.83516	1.2123	-5.63818	1.71861e-08	4.54424e-08
WHAMM	30.5423	-6.83426	1.2591	-5.42789	5.7025e-08	1.43273e-07
RSPH14	30.5196	-6.83292	1.27498	-5.35922	8.35798e-08	2.05907e-07
CD79B	30.4893	-6.83219	1.28307	-5.32487	1.01023e-07	2.46842e-07
AP1M1	220.54	-6.83156	0.765787	-8.92096	4.62243e-19	3.0675e-18
VAMP5	59.9196	-6.83008	1.21594	-5.61714	1.94149e-08	5.10877e-08
EXOC7	219.14	-6.82877	0.757777	-9.01158	2.03102e-19	1.38834e-18
HSPBP1	59.6623	-6.82672	1.24218	-5.49577	3.89004e-08	9.94553e-08
PRRG3	30.4089	-6.82657	1.27063	-5.37261	7.76066e-08	1.92016e-07
ARL 15.00	59.5912	-6.82646	1.26429	-5.39943	6.68529e-08	1.66525e-07
DUS3L	59.5192	-6.8254	1.23805	-5.51301	3.5274e-08	9.05663e-08
PTDSS2	59.5784	-6.82468	1.26744	-5.38462	7.25979e-08	1.80258e-07
POLD1	59.382	-6.82248	1.25648	-5.42985	5.64028e-08	1.41791e-07
DHRS7B	59.5802	-6.82134	1.23911	-5.50502	3.69133e-08	9.45413e-08
EIPR1	59.2669	-6.8193	1.21283	-5.62262	1.88085e-08	4.95459e-08
UPF1	492.164	-6.819	0.594373	-11.4726	1.81127e-30	2.62978e-29
CLDN15	30.1199	-6.81449	1.44157	-4.72712	2.27723e-06	4.88944e-06
PPP1R13L	59.1385	-6.81391	1.26814	-5.37314	7.73751e-08	1.91509e-07
MPST	216.524	-6.81289	0.75719	-8.99758	2.30737e-19	1.56894e-18
CRB3	30.0799	-6.81129	1.24386	-5.47594	4.35187e-08	1.10743e-07
HRCT1	30.0265	-6.81032	1.26765	-5.37239	7.7702e-08	1.92231e-07
ABHD8	58.9821	-6.80763	1.23645	-5.50579	3.67509e-08	9.41586e-08
CNN1	109.434	-6.8038	1.12505	-6.04757	1.47048e-09	4.33348e-09
GFOD2	58.6131	-6.80294	1.22208	-5.5667	2.5961e-08	6.749e-08
GAS2L2	29.8651	-6.80256	1.35428	-5.02301	5.08676e-07	1.16067e-06
CALCOCO1	1177.26	-6.79835	0.450031	-15.1064	1.4696e-51	5.86576e-50
THA1	29.7681	-6.79766	1.42259	-4.77836	1.76728e-06	3.83838e-06
STRA8	107.587	-6.79761	1.05625	-6.43563	1.2296e-10	4.02535e-10
CHRD	29.7456	-6.79617	1.25299	-5.42396	5.82932e-08	1.46358e-07
bta-mir-7865	29.7218	-6.79563	1.28551	-5.28633	1.24792e-07	3.0258e-07
GLI4	29.6576	-6.79217	1.24119	-5.4723	4.4422e-08	1.12923e-07
MPP3	29.6147	-6.78929	1.24095	-5.47102	4.47442e-08	1.13729e-07
FOSL2	268.323	-6.78773	0.674836	-10.0583	8.44158e-24	8.06167e-23
SLC12A4	476.855	-6.78288	0.511925	-13.2498	4.52673e-40	1.10595e-38
CHPF	158.248	-6.78157	0.874643	-7.75354	8.93688e-15	4.23855e-14
FES	159.582	-6.77517	0.896542	-7.557	4.12467e-14	1.84653e-13
SMIM5	29.2415	-6.77175	1.24659	-5.43223	5.56549e-08	1.39975e-07
CBLC	57.3574	-6.77096	1.23544	-5.48059	4.23905e-08	1.08011e-07
KMT2D	719.604	-6.76518	0.563915	-11.9968	3.69244e-33	6.25733e-32
SNN	29.1043	-6.76499	1.26698	-5.33946	9.32237e-08	2.28632e-07
SELENOM	57.1475	-6.76377	1.2199	-5.54452	2.94761e-08	7.62518e-08
SPTB	29.0559	-6.76265	1.45584	-4.64519	3.39767e-06	7.18191e-06
JCAD	309.044	-6.76226	0.752778	-8.98308	2.633e-19	1.78091e-18
TOR4A	57.0802	-6.76168	1.21929	-5.54561	2.92932e-08	7.57909e-08
UNC45A	209.702	-6.75974	0.751945	-8.98968	2.47962e-19	1.68134e-18
AP5Z1	108.207	-6.75589	1.1811	-5.72002	1.06514e-08	2.87e-08
MRPL41	56.803	-6.75442	1.21378	-5.56478	2.62485e-08	6.81886e-08
DRC3	56.4896	-6.74728	1.24185	-5.43326	5.53345e-08	1.39202e-07
TMEM184A	28.7205	-6.74602	1.36466	-4.94337	7.67853e-07	1.72017e-06
ZNF526	56.4275	-6.74543	1.22681	-5.49833	3.83412e-08	9.80947e-08
ALKBH7	28.6488	-6.74167	1.24337	-5.42209	5.89061e-08	1.4776e-07
GALNT16	56.3487	-6.74138	1.2192	-5.52937	3.21381e-08	8.28173e-08
ZNF414	56.1165	-6.74063	1.22194	-5.51632	3.46166e-08	8.89726e-08
HMOX2	206.749	-6.73998	0.759577	-8.87334	7.09846e-19	4.65814e-18
NISCH	459.129	-6.73879	0.561166	-12.0085	3.2047e-33	5.452e-32
SRRD	103.914	-6.73836	1.07345	-6.27732	3.44459e-10	1.0823e-09
AMIGO3	28.5115	-6.73451	1.25256	-5.37657	7.59165e-08	1.8807e-07
TMEM37	56.0077	-6.73368	1.33292	-5.05181	4.37633e-07	1.00467e-06
SARDH	28.4372	-6.73176	1.34646	-4.99959	5.74528e-07	1.30356e-06
HES4	28.4088	-6.73032	1.3243	-5.08218	3.73118e-07	8.63e-07
PHF19	55.7979	-6.72691	1.23803	-5.43356	5.52394e-08	1.38995e-07
SPNS1	152.337	-6.72682	0.877032	-7.66998	1.72022e-14	7.92572e-14
SGF29	55.6517	-6.72563	1.24977	-5.38149	7.38728e-08	1.83298e-07
SHH	28.309	-6.72517	1.37324	-4.89732	9.71537e-07	2.15674e-06
AQP1	3521.43	-6.7214	0.54404	-12.3546	4.59931e-35	8.72347e-34
bta-mir-6535	28.2569	-6.72104	1.24852	-5.38321	7.317e-08	1.81575e-07
TNK1	28.2035	-6.71977	1.29387	-5.19354	2.06334e-07	4.89084e-07
CDC42EP2	55.317	-6.71974	1.23492	-5.44142	5.28574e-08	1.33263e-07
CCDC61	55.5122	-6.7188	1.24189	-5.41016	6.29687e-08	1.57443e-07
ACOT8	55.537	-6.71874	1.2181	-5.51575	3.47301e-08	8.92434e-08
DIP2A	102.957	-6.7184	1.06844	-6.28805	3.21476e-10	1.013e-09
SNX8	55.4085	-6.7175	1.23242	-5.45065	5.01851e-08	1.26789e-07
PICK1	55.3414	-6.71699	1.22628	-5.47755	4.31244e-08	1.09791e-07
DPM2	55.3147	-6.71689	1.2192	-5.50928	3.6031e-08	9.24336e-08
PACSIN3	55.1908	-6.71632	1.28449	-5.22881	1.70607e-07	4.08307e-07
B9D1	28.1095	-6.71465	1.25981	-5.3299	9.82684e-08	2.40493e-07
ACSF3	28.0607	-6.71224	1.25771	-5.33687	9.45653e-08	2.3187e-07
SLC44A2	1883.41	-6.71199	0.334351	-20.0747	1.22895e-89	1.96931e-87
DERL3	28.0403	-6.71154	1.2785	-5.24956	1.52467e-07	3.66825e-07
SPAAR	28.0468	-6.70955	1.27434	-5.26511	1.40103e-07	3.38386e-07
ALKBH4	55.1444	-6.70952	1.22268	-5.48753	4.07583e-08	1.04035e-07
PHKG2	101.866	-6.70881	1.07681	-6.23025	4.65693e-10	1.43935e-09
JOSD2	27.979	-6.7077	1.24491	-5.38809	7.12117e-08	1.76978e-07
TMPRSS2	198.383	-6.70466	0.776342	-8.63622	5.81047e-18	3.54699e-17
PAFAH1B3	54.9165	-6.70328	1.22536	-5.47045	4.48882e-08	1.14081e-07
FLNC	102.617	-6.70158	1.17025	-5.72664	1.02438e-08	2.76325e-08
PAQR4	27.8728	-6.70155	1.24589	-5.37895	7.49228e-08	1.85756e-07
PANK4	100.484	-6.70138	1.04759	-6.39696	1.58496e-10	5.14617e-10
TEKTIP1	27.8228	-6.70011	1.25728	-5.32906	9.87203e-08	2.41487e-07
SLC5A2	27.7949	-6.69864	1.33302	-5.02516	5.03021e-07	1.14813e-06
PPL	945.108	-6.69457	0.4124	-16.2332	2.93762e-59	1.61665e-57
GALNT18	98.7847	-6.69213	1.06948	-6.25737	3.91533e-10	1.22122e-09
NEURL1B	27.6576	-6.69169	1.28653	-5.20136	1.97838e-07	4.69915e-07
DCHS1	204.806	-6.6891	0.898612	-7.44382	9.78167e-14	4.24476e-13
SPACA9	27.5397	-6.68581	1.33421	-5.01107	5.41273e-07	1.23118e-06
CNPY3	99.3539	-6.68474	1.06966	-6.24939	4.12063e-10	1.28177e-09
MBD6	146.011	-6.6816	0.977771	-6.8335	8.28652e-12	3.02391e-11
MYH7B	54.0972	-6.68089	1.2213	-5.47031	4.4925e-08	1.14162e-07
CAPN15	99.1036	-6.68086	1.06099	-6.29681	3.03833e-10	9.61022e-10
ZBTB14	27.4341	-6.68027	1.25787	-5.31076	1.09171e-07	2.65798e-07
DBNDD1	27.4401	-6.68021	1.26802	-5.26822	1.37755e-07	3.32789e-07
TMEM143	27.4083	-6.67782	1.24277	-5.37333	7.72978e-08	1.91361e-07
TNNI3	53.81	-6.67666	1.25415	-5.32363	1.01714e-07	2.48449e-07
AKT1S1	53.581	-6.67337	1.24639	-5.35416	8.59565e-08	2.11476e-07
MAP3K10	53.5435	-6.67182	1.21843	-5.47576	4.35631e-08	1.1083e-07
RPS6KA1	293.662	-6.66862	0.632374	-10.5454	5.33555e-26	5.84897e-25
GGT1	100.74	-6.66764	1.21058	-5.50779	3.63356e-08	9.31712e-08
CSF2RB	194.983	-6.6668	0.749853	-8.89081	6.06675e-19	4.00038e-18
STUB1	296.198	-6.66674	0.617368	-10.7986	3.4935e-27	4.15351e-26
MANEAL	27.1908	-6.6652	1.30802	-5.09564	3.47562e-07	8.06647e-07
SNX21	27.1185	-6.66314	1.28391	-5.18975	2.10579e-07	4.98442e-07
SARM1	27.1085	-6.66292	1.26234	-5.27821	1.3045e-07	3.15772e-07
DDX41	197.747	-6.66252	0.795976	-8.37025	5.74979e-17	3.24793e-16
D2HGDH	53.2785	-6.66217	1.31091	-5.08208	3.73318e-07	8.63297e-07
RETREG3	343.966	-6.66186	0.607524	-10.9656	5.59363e-28	7.00183e-27
TPRN	53.3305	-6.66065	1.25912	-5.28992	1.22368e-07	2.96836e-07
TINAGL1	192.127	-6.65966	0.782207	-8.51393	1.68133e-17	9.87369e-17
DNAJC4	53.1666	-6.65792	1.21945	-5.45979	4.76698e-08	1.20714e-07
ARMC7	52.859	-6.65348	1.25558	-5.29913	1.16355e-07	2.8288e-07
ESS2	52.9622	-6.65126	1.2473	-5.33255	9.68436e-08	2.37189e-07
LIMS2	146.55	-6.65069	0.876931	-7.58405	3.34927e-14	1.51151e-13
DDX54	191.935	-6.6497	0.777039	-8.55775	1.15094e-17	6.85124e-17
POLR3E	52.8584	-6.64753	1.21903	-5.45314	4.94885e-08	1.25069e-07
NUCB1	975.375	-6.64746	0.374548	-17.748	1.78735e-70	1.53353e-68
RARG	143.554	-6.64508	0.987477	-6.72936	1.70416e-11	6.03883e-11
SEMA6B	26.7366	-6.64277	1.28589	-5.16587	2.3932e-07	5.6335e-07
GPR137	52.5511	-6.64213	1.25686	-5.28471	1.25904e-07	3.0514e-07
CLEC4G	26.7157	-6.64178	1.37885	-4.81691	1.45796e-06	3.18689e-06
TENT5C	26.7418	-6.64121	1.26488	-5.25048	1.51703e-07	3.65068e-07
LRFN3	26.6597	-6.6388	1.27493	-5.20719	1.91725e-07	4.56044e-07
RASGRP2	94.5068	-6.63726	1.10934	-5.98305	2.18996e-09	6.32382e-09
FLII	522.507	-6.63721	0.475747	-13.9511	3.09629e-44	9.30723e-43
FOXRED1	52.1937	-6.63451	1.22106	-5.43339	5.52941e-08	1.39116e-07
IER5L	52.2468	-6.63279	1.21822	-5.44465	5.19074e-08	1.31004e-07
GEMIN4	52.2664	-6.63069	1.21594	-5.45312	4.94929e-08	1.25069e-07
TBC1D25	52.058	-6.62722	1.2178	-5.44195	5.27016e-08	1.32885e-07
TSNAXIP1	51.9024	-6.62675	1.22771	-5.39765	6.75206e-08	1.6813e-07
GSTT1	236.846	-6.62649	0.693055	-9.56128	1.16312e-21	9.54001e-21
ITGA5	480.357	-6.6264	0.512271	-12.9353	2.84411e-38	6.27981e-37
CLUH	189.399	-6.62462	0.784207	-8.44753	2.97522e-17	1.71577e-16
CPXM1	51.7096	-6.62151	1.35727	-4.87853	1.06877e-06	2.3644e-06
UBQLN2	96.1722	-6.61997	1.06477	-6.21727	5.05878e-10	1.55935e-09
MECR	26.2823	-6.61651	1.26357	-5.23637	1.63766e-07	3.92711e-07
TRIM62	51.6371	-6.61371	1.23049	-5.37488	7.66344e-08	1.89762e-07
RSPH9	26.164	-6.61163	1.24964	-5.29081	1.21776e-07	2.95531e-07
ZNF34	95.7267	-6.61064	1.11487	-5.92952	3.03827e-09	8.63948e-09
TAGLN	423.113	-6.60961	0.535786	-12.3363	5.7756e-35	1.09071e-33
RPS9	1289.64	-6.60893	0.37269	-17.7331	2.33032e-70	1.9684e-68
ASPSCR1	139.923	-6.60451	0.883996	-7.47119	7.94707e-14	3.47354e-13
RADIL	26.0102	-6.60338	1.33871	-4.93265	8.11225e-07	1.81268e-06
ASB1	26.0264	-6.60245	1.2514	-5.27606	1.31991e-07	3.19396e-07
ELOF1	93.8635	-6.5995	1.05908	-6.23133	4.62486e-10	1.43012e-09
PEX11G	25.9483	-6.59946	1.3924	-4.73964	2.14101e-06	4.61149e-06
CCND3	606.494	-6.59654	0.43293	-15.2369	2.01051e-52	8.28263e-51
ROBO4	377.756	-6.59648	0.55322	-11.9238	8.89577e-33	1.47876e-31
FCSK	95.5516	-6.59558	1.11083	-5.93752	2.89361e-09	8.24105e-09
PC	50.9759	-6.59413	1.22793	-5.37011	7.86876e-08	1.94448e-07
PI16	370.32	-6.58925	0.67492	-9.763	1.62283e-22	1.4209e-21
SCNN1A	900.847	-6.58737	0.502505	-13.1091	2.92174e-39	6.77378e-38
SPINT1	50.5795	-6.5826	1.21919	-5.39917	6.69508e-08	1.6675e-07
TIMM10	25.634	-6.58168	1.28103	-5.13781	2.77959e-07	6.5093e-07
MVD	50.2018	-6.5772	1.2244	-5.37178	7.79638e-08	1.92813e-07
BSCL2	92.2796	-6.57365	1.06749	-6.15803	7.36564e-10	2.23814e-09
CALHM2	49.9302	-6.56952	1.21889	-5.38974	7.0561e-08	1.7542e-07
CIAO3	92.0978	-6.56943	1.08155	-6.07408	1.24703e-09	3.69898e-09
TMEM201	25.3652	-6.56674	1.25557	-5.23006	1.69451e-07	4.05717e-07
AP1M2	92.0439	-6.56635	1.04722	-6.27027	3.60425e-10	1.12888e-09
LRCH4	272.083	-6.56491	0.662687	-9.9065	3.90057e-23	3.55224e-22
bta-mir-6530	25.3466	-6.56483	1.26399	-5.19373	2.06123e-07	4.88636e-07
GPR153	88.0538	-6.56403	1.24597	-5.26822	1.37751e-07	3.32789e-07
NOL6	49.8003	-6.56283	1.22006	-5.37909	7.48617e-08	1.85647e-07
RARRES2	319.344	-6.56179	0.615968	-10.6528	1.69204e-26	1.91557e-25
EMILIN1	230.594	-6.56165	0.71683	-9.15371	5.50117e-20	3.93976e-19
GALE	25.2721	-6.5615	1.25036	-5.24768	1.54023e-07	3.70243e-07
bta-mir-4444	91.2952	-6.56144	1.05556	-6.21608	5.09713e-10	1.5705e-09
CIZ1	138.279	-6.56057	0.93925	-6.9849	2.85066e-12	1.08723e-11
THEMIS2	182.125	-6.56033	0.750617	-8.73991	2.33294e-18	1.46687e-17
FAM174C	25.2424	-6.55875	1.25171	-5.23983	1.60721e-07	3.8579e-07
TMEM53	25.2417	-6.55843	1.2521	-5.23795	1.62374e-07	3.89543e-07
MIB2	175.55	-6.55713	0.873556	-7.50625	6.08444e-14	2.68038e-13
ZNF250	49.3655	-6.54777	1.21757	-5.37773	7.54319e-08	1.86975e-07
KRT7	888.167	-6.54652	0.67917	-9.63901	5.47145e-22	4.59949e-21
FAM131A	24.9928	-6.545	1.27327	-5.14031	2.74284e-07	6.42878e-07
TLN1	4697.52	-6.54364	0.290141	-22.5533	1.24552e-112	4.30852e-110
ATPAF2	24.9356	-6.54228	1.32981	-4.9197	8.66784e-07	1.93246e-06
TRIL	49.0467	-6.5415	1.27396	-5.13476	2.82509e-07	6.60877e-07
CACFD1	48.902	-6.54024	1.26987	-5.15034	2.60012e-07	6.10149e-07
SMPD2	90.436	-6.53943	1.05564	-6.19476	5.83745e-10	1.78849e-09
DRC7	24.8768	-6.53879	1.42459	-4.58993	4.43398e-06	9.26105e-06
PLA2G6	24.8584	-6.53793	1.32338	-4.94032	7.79948e-07	1.74619e-06
CPLANE2	24.8384	-6.53641	1.26213	-5.17886	2.23245e-07	5.26934e-07
ADA	593.052	-6.53443	0.473713	-13.7941	2.76666e-43	7.93339e-42
MYBBP1A	179.665	-6.53398	0.75485	-8.656	4.88613e-18	3.00631e-17
FASN	657.28	-6.53309	0.68255	-9.57159	1.05274e-21	8.67714e-21
SMYD5	48.5069	-6.5286	1.21898	-5.35579	8.51852e-08	2.09673e-07
POLR2A	402.282	-6.52847	0.585493	-11.1504	7.13081e-29	9.45266e-28
ZNF853	48.6734	-6.52717	1.24918	-5.22515	1.74013e-07	4.16093e-07
TPPP	88.4393	-6.52603	1.11827	-5.83582	5.35259e-09	1.48882e-08
EXD3	24.6463	-6.52444	1.27769	-5.10644	3.2829e-07	7.63952e-07
THAP3	89.5188	-6.52306	1.06321	-6.13523	8.50337e-10	2.56916e-09
ATG101	88.6662	-6.51639	1.05322	-6.18711	6.12764e-10	1.8724e-09
SEPTIN5	48.1545	-6.51459	1.25257	-5.20097	1.98248e-07	4.70789e-07
SH3D21	48.2592	-6.51379	1.33809	-4.86798	1.12745e-06	2.48942e-06
DUSP23	24.454	-6.51315	1.25894	-5.17351	2.29731e-07	5.41656e-07
RNF208	24.3669	-6.50864	1.31345	-4.95538	7.21893e-07	1.62389e-06
CDC37	431.513	-6.50359	0.508853	-12.7809	2.09707e-37	4.41133e-36
SYMPK	216.309	-6.50249	0.719982	-9.03146	1.69399e-19	1.16752e-18
H2AJ	176.391	-6.50205	0.776741	-8.37093	5.71637e-17	3.22989e-16
EME2	24.2322	-6.50098	1.43644	-4.52575	6.01808e-06	1.23915e-05
CERCAM	47.4809	-6.49772	1.24556	-5.2167	1.82141e-07	4.34289e-07
FZD5	24.167	-6.49666	1.27329	-5.10226	3.35624e-07	7.8027e-07
KLC3	24.0438	-6.48983	1.3846	-4.68714	2.77052e-06	5.89859e-06
SLC7A4	24.0192	-6.48822	1.51671	-4.27782	1.8873e-05	3.70487e-05
APOE	1983.65	-6.48768	0.303616	-21.368	2.65154e-101	5.95722e-99
BAG6	950.636	-6.4871	0.354556	-18.2964	8.84155e-75	9.00392e-73
RAB17	24.0103	-6.48685	1.26797	-5.11595	3.12162e-07	7.27588e-07
SELENBP1	1321.92	-6.48662	0.527029	-12.3079	8.21286e-35	1.53765e-33
MOB2	85.9041	-6.48607	1.05832	-6.12867	8.86179e-10	2.67042e-09
MLXIPL	47.2101	-6.48587	1.43851	-4.50873	6.52159e-06	1.33903e-05
SHKBP1	173.908	-6.48521	0.750875	-8.63687	5.77738e-18	3.52877e-17
TLE6	23.9634	-6.48346	1.2572	-5.15707	2.50849e-07	5.89343e-07
ZNF623	47.0358	-6.48295	1.21906	-5.31799	1.04922e-07	2.55768e-07
TNIP2	23.8952	-6.48075	1.33481	-4.85519	1.20272e-06	2.64864e-06
bta-mir-1282	519.336	-6.47945	0.46239	-14.013	1.2985e-44	3.96888e-43
ATG9A	257.793	-6.47797	0.648353	-9.99142	1.66178e-23	1.56033e-22
TSR3	46.9155	-6.47623	1.22247	-5.29767	1.1729e-07	2.85088e-07
MRM1	23.7963	-6.47501	1.25903	-5.14287	2.70572e-07	6.34449e-07
TCTA	84.715	-6.47469	1.09437	-5.91635	3.29161e-09	9.33672e-09
bta-mir-2358	23.7928	-6.47459	1.32505	-4.88631	1.02745e-06	2.27715e-06
bta-mir-10173	46.859	-6.47424	1.21857	-5.31297	1.07854e-07	2.62739e-07
SNAPC4	83.5517	-6.47245	1.17362	-5.51497	3.48845e-08	8.95978e-08
PAXX	84.5108	-6.47207	1.0986	-5.89121	3.8338e-09	1.08057e-08
VIPR2	46.7392	-6.46834	1.29154	-5.00823	5.49332e-07	1.24886e-06
TAF1C	46.7382	-6.46802	1.30508	-4.95603	7.19485e-07	1.61897e-06
MRPL16	86.2303	-6.46643	1.06724	-6.05905	1.36929e-09	4.04733e-09
INKA2	23.6571	-6.4664	1.37055	-4.7181	2.38056e-06	5.10124e-06
ADSS1	23.6402	-6.46362	1.31101	-4.93028	8.21121e-07	1.83366e-06
CCDC180	84.9309	-6.46324	1.07183	-6.03008	1.63878e-09	4.79833e-09
SLC25A10	214.851	-6.46282	0.774552	-8.34394	7.18533e-17	4.02545e-16
MZT2B	23.6138	-6.46231	1.2558	-5.14595	2.66166e-07	6.24388e-07
SYN2	46.4981	-6.46195	1.29433	-4.99252	5.95963e-07	1.35065e-06
SORBS3	728.835	-6.45985	0.491158	-13.1523	1.65149e-39	3.90358e-38
ZBTB42	23.5225	-6.45817	1.2928	-4.99547	5.86915e-07	1.33056e-06
CUL4A	378.749	-6.45523	0.569683	-11.3313	9.18752e-30	1.27857e-28
TRIM35	46.0768	-6.45341	1.2278	-5.2561	1.47146e-07	3.54612e-07
DUS1L	84.0139	-6.45246	1.05536	-6.11399	9.71687e-10	2.9164e-09
BOLA-DQA5	508.837	-6.4522	1.82652	-3.53251	0.000411631	0.000701727
DNAJB13	23.429	-6.45052	1.27417	-5.06254	4.13712e-07	9.52968e-07
ARHGDIA	1336.62	-6.44865	0.412473	-15.6341	4.26262e-55	1.93532e-53
DHX30	215.871	-6.44697	0.716805	-8.99404	2.38315e-19	1.61895e-18
PIGG	45.8948	-6.44657	1.27604	-5.052	4.37203e-07	1.00389e-06
ANG 2.00	245.969	-6.44618	0.901949	-7.14695	8.87293e-13	3.53441e-12
HDLBP	1022.26	-6.44603	0.34998	-18.4183	9.37378e-76	9.77429e-74
BLK	23.2834	-6.44121	1.27018	-5.07108	3.95564e-07	9.12707e-07
SLC22A17	45.7639	-6.44061	1.26178	-5.10438	3.31878e-07	7.71725e-07
HES2	45.606	-6.43879	1.26781	-5.07868	3.80073e-07	8.78454e-07
CCDC102A	45.4862	-6.43506	1.23433	-5.21342	1.85387e-07	4.41448e-07
EFCAB12	23.1176	-6.43294	1.35218	-4.75747	1.9603e-06	4.2386e-06
BEAN1	45.4344	-6.4319	1.28061	-5.02253	5.09961e-07	1.16336e-06
CLN8	124.827	-6.43123	0.866537	-7.42176	1.15573e-13	4.97074e-13
SLC29A2	23.0334	-6.42787	1.2924	-4.97361	6.57182e-07	1.48399e-06
CALY	23.0416	-6.4264	1.2655	-5.07816	3.81106e-07	8.80653e-07
FBXL15	22.9906	-6.4249	1.31145	-4.89907	9.6291e-07	2.13889e-06
NLRC3	22.9869	-6.42439	1.28047	-5.0172	5.24309e-07	1.19472e-06
MAPK12	22.9743	-6.4235	1.28094	-5.01468	5.31215e-07	1.20919e-06
bta-mir-2897	22.9633	-6.42332	1.28396	-5.00275	5.6517e-07	1.28353e-06
POFUT2	164.488	-6.42122	0.801088	-8.01562	1.09581e-15	5.58229e-15
TUBB4B	498.05	-6.41773	0.46792	-13.7154	8.20779e-43	2.2903e-41
WDR97	22.872	-6.41772	1.41629	-4.53135	5.86086e-06	1.20827e-05
WBP1L	248.933	-6.41623	0.620713	-10.3369	4.79933e-25	4.98769e-24
LONP1	205.066	-6.4135	0.67529	-9.4974	2.15196e-21	1.73374e-20
APEH	165.865	-6.41303	0.774209	-8.28332	1.19788e-16	6.60115e-16
ZNF445	82.6154	-6.41282	1.05228	-6.09419	1.09994e-09	3.28326e-09
NRARP	22.7809	-6.41134	1.25897	-5.09252	3.53338e-07	8.19703e-07
PEX16	82.7927	-6.41059	1.05408	-6.08171	1.18905e-09	3.5352e-09
YPEL2	44.8333	-6.40964	1.22105	-5.24928	1.52695e-07	3.67293e-07
NR1H3	408.731	-6.40917	0.515705	-12.428	1.84245e-35	3.56278e-34
CST6	22.7349	-6.40807	1.2568	-5.09872	3.41958e-07	7.94486e-07
ZNF274	44.6076	-6.40327	1.29068	-4.96116	7.00742e-07	1.5781e-06
BOK	22.6082	-6.40041	1.29261	-4.95153	7.36333e-07	1.65466e-06
CAMKK2	122.719	-6.39876	0.903436	-7.08269	1.41381e-12	5.53161e-12
USP5	162.681	-6.39415	0.751955	-8.50337	1.84164e-17	1.07803e-16
B4GALNT4	22.4765	-6.39242	1.36024	-4.69947	2.6084e-06	5.56865e-06
CLPTM1	367.577	-6.39232	0.545097	-11.7269	9.2771e-32	1.45137e-30
BLOC1S1	81.3652	-6.39008	1.06609	-5.99394	2.04812e-09	5.93704e-09
WNT7A	22.4624	-6.39	1.26095	-5.06762	4.02818e-07	9.28953e-07
YTHDF1	122.353	-6.38963	0.863604	-7.39879	1.3743e-13	5.86454e-13
MROH1	201.217	-6.3894	0.764333	-8.35944	6.30181e-17	3.54322e-16
WDR6	243.923	-6.38782	0.750506	-8.51135	1.71922e-17	1.00853e-16
MCM5	80.7562	-6.38744	1.05318	-6.06492	1.32019e-09	3.90484e-09
PEAR1	444.384	-6.38645	0.496253	-12.8693	6.69647e-38	1.44063e-36
TUFM	202.148	-6.38127	0.680917	-9.37158	7.14545e-21	5.48312e-20
CST7	22.2767	-6.37931	1.43405	-4.44845	8.64914e-06	1.75618e-05
POLD4	43.8984	-6.37667	1.28631	-4.95733	7.14692e-07	1.60885e-06
WHRN	43.7991	-6.37646	1.4034	-4.54358	5.53078e-06	1.14346e-05
PLCD3	161.802	-6.37526	0.779516	-8.17848	2.8745e-16	1.53239e-15
PES 1.00	200.158	-6.37364	0.690493	-9.23056	2.69231e-20	1.97554e-19
NOP53	563.72	-6.37348	0.421315	-15.1276	1.06533e-51	4.29146e-50
TST	649.855	-6.37234	0.433929	-14.6852	8.0186e-49	2.91735e-47
HOXB6	22.0865	-6.36724	1.47513	-4.31639	1.58599e-05	3.14329e-05
FBRSL1	159.435	-6.36583	0.856532	-7.4321	1.06888e-13	4.61363e-13
WNT3A	22.0815	-6.36495	1.35332	-4.70323	2.56081e-06	5.47081e-06
GPR35	22.0246	-6.3632	1.44343	-4.40838	1.04146e-05	2.09862e-05
RAD54L2	119.114	-6.36134	0.871295	-7.30102	2.85591e-13	1.18437e-12
INAFM1	21.9983	-6.36109	1.25987	-5.049	4.44133e-07	1.01895e-06
KSR1	43.3689	-6.36107	1.22213	-5.20489	1.94114e-07	4.61373e-07
ZBTB22	21.9774	-6.35922	1.25721	-5.05821	4.23215e-07	9.73827e-07
DOHH	43.0537	-6.3551	1.22829	-5.17394	2.2921e-07	5.40544e-07
MAPKBP1	119.78	-6.35482	0.884879	-7.18157	6.89138e-13	2.7648e-12
NOTCH3	548.119	-6.35465	0.597008	-10.6442	1.85626e-26	2.09278e-25
DIP2C	157.82	-6.35134	0.751489	-8.45166	2.87181e-17	1.65877e-16
FXYD1	78.6148	-6.35005	1.06495	-5.96276	2.48007e-09	7.11441e-09
DPEP1	21.7597	-6.34555	1.46798	-4.32265	1.54167e-05	3.0585e-05
PNKD	21.7449	-6.3454	1.29541	-4.89839	9.6626e-07	2.14568e-06
ZMYND19	21.7402	-6.34374	1.25957	-5.03644	4.74279e-07	1.08503e-06
STRN4	273.791	-6.34207	0.578588	-10.9613	5.86579e-28	7.32149e-27
ADCK5	81.2209	-6.33903	1.1734	-5.40228	6.58001e-08	1.64034e-07
TSSC4	42.596	-6.33589	1.2353	-5.12903	2.91236e-07	6.80341e-07
LRRC20	21.556	-6.33191	1.30994	-4.83374	1.33992e-06	2.93831e-06
CCBE1	21.5111	-6.3289	1.30153	-4.86265	1.15827e-06	2.55566e-06
RANBP3	236.668	-6.32865	0.657228	-9.62931	6.01346e-22	5.04237e-21
POLR2I	78.1955	-6.32772	1.05143	-6.0182	1.76364e-09	5.14456e-09
ARHGAP1	316.147	-6.32596	0.658348	-9.60884	7.33677e-22	6.10501e-21
DUSP8	42.1974	-6.32574	1.23355	-5.12809	2.92698e-07	6.83317e-07
TPRA1	117.285	-6.3252	0.936485	-6.75419	1.43631e-11	5.13475e-11
GFOD1	21.4836	-6.32501	1.30453	-4.84851	1.24394e-06	2.73609e-06
DAAM2	116.834	-6.32352	0.868033	-7.28488	3.21948e-13	1.32883e-12
TXLNA	115.121	-6.3217	0.892892	-7.08003	1.4412e-12	5.63474e-12
TBX2	497.802	-6.32098	0.521134	-12.1293	7.38894e-34	1.30492e-32
ARRB1	537.046	-6.3201	0.472811	-13.3671	9.41559e-41	2.41405e-39
MRPL28	77.5796	-6.31808	1.09426	-5.77383	7.74886e-09	2.11724e-08
RPS5	2013.43	-6.3151	0.273684	-23.0744	8.36214e-118	3.71911e-115
SSTR1	21.3274	-6.31443	1.37738	-4.58437	4.55356e-06	9.49624e-06
EDF1	268.192	-6.31221	0.580832	-10.8675	1.64603e-27	2.00626e-26
GAS6	800.265	-6.30841	0.36121	-17.4647	2.66273e-68	2.05776e-66
STXBP2	228.6	-6.30808	0.65694	-9.60221	7.82515e-22	6.49899e-21
ARL8A	76.9492	-6.30326	1.05296	-5.98625	2.14731e-09	6.20805e-09
PAMR1	21.1282	-6.30315	1.35491	-4.65208	3.28598e-06	6.95188e-06
MAPK8IP1	41.5015	-6.30178	1.319	-4.77769	1.77324e-06	3.85094e-06
SREBF2	611.972	-6.29911	0.52379	-12.026	2.59324e-33	4.44296e-32
GTF3C5	76.9316	-6.29807	1.05073	-5.99399	2.0476e-09	5.93631e-09
SMPD1	115.263	-6.29752	0.865145	-7.27915	3.35927e-13	1.38391e-12
DTYMK	21.0644	-6.29689	1.27633	-4.93358	8.07368e-07	1.80424e-06
GSDMC	41.5213	-6.29362	1.24401	-5.05914	4.2116e-07	9.69305e-07
FAM20A	41.4402	-6.29211	1.30979	-4.80389	1.5561e-06	3.39358e-06
SEMA4C	182.477	-6.29188	0.852467	-7.38079	1.57355e-13	6.66779e-13
IFITM3	74.0598	-6.29101	1.14546	-5.49211	3.97158e-08	1.01445e-07
ST8SIA5	20.923	-6.28802	1.2839	-4.89759	9.70172e-07	2.15393e-06
CORO1B	379.995	-6.28695	0.512239	-12.2735	1.25738e-34	2.32813e-33
ADAMTS10	114.626	-6.28654	0.998104	-6.29849	3.00565e-10	9.51236e-10
PPP1CA	454.397	-6.28639	0.451502	-13.9233	4.57281e-44	1.36141e-42
POMT1	151.29	-6.28616	0.776976	-8.09055	5.93967e-16	3.0886e-15
FOXRED2	20.8468	-6.28363	1.41337	-4.44586	8.754e-06	1.77631e-05
GNA14	75.7193	-6.28273	1.09388	-5.7435	9.27397e-09	2.51159e-08
PYGB	148.651	-6.28106	0.790768	-7.94298	1.97379e-15	9.83195e-15
PLK1	41.006	-6.27986	1.22256	-5.13667	2.79654e-07	6.54548e-07
CNTNAP1	20.7814	-6.27917	1.41792	-4.42843	9.49217e-06	1.92055e-05
KDM8	20.7839	-6.27811	1.26656	-4.95682	7.16549e-07	1.61253e-06
RNF185	75.5611	-6.27686	1.05185	-5.96743	2.41016e-09	6.92206e-09
LCAT	111.917	-6.27276	0.875689	-7.16323	7.88002e-13	3.15042e-12
CYB5D2	40.9035	-6.2723	1.23891	-5.06274	4.13277e-07	9.52067e-07
CHAD	111.248	-6.27141	0.891131	-7.03759	1.95595e-12	7.55512e-12
FBXO2	20.6618	-6.26994	1.26182	-4.96895	6.7315e-07	1.51879e-06
NMNAT2	40.7331	-6.26953	1.22441	-5.12046	3.04797e-07	7.11105e-07
RPS6KB2	150.913	-6.26691	0.801468	-7.81928	5.31252e-15	2.56311e-14
FIBP	112.452	-6.26659	0.862998	-7.26142	3.83052e-13	1.57092e-12
NUBP2	40.5379	-6.26638	1.23241	-5.08467	3.68266e-07	8.5234e-07
RBM42	220.271	-6.26568	0.631448	-9.92272	3.31602e-23	3.04791e-22
EHMT2	297.791	-6.26338	0.603852	-10.3724	3.31194e-25	3.46007e-24
EPHX3	74.6221	-6.26312	1.06301	-5.89185	3.81885e-09	1.07678e-08
TMEM250	75.3385	-6.26289	1.26989	-4.93184	8.14605e-07	1.81967e-06
ZNF513	40.6096	-6.26276	1.22915	-5.09518	3.48407e-07	8.08522e-07
RNF39	20.5357	-6.26157	1.30816	-4.78654	1.69677e-06	3.6904e-06
TPGS1	75.4299	-6.26127	1.07527	-5.82294	5.78199e-09	1.60294e-08
GAS8	40.4564	-6.26054	1.34402	-4.65808	3.19177e-06	6.76044e-06
MXD4	225.372	-6.25993	0.632908	-9.89075	4.56589e-23	4.13912e-22
SGSM1	75.0292	-6.2593	1.23162	-5.08217	3.7315e-07	8.63e-07
TET3	40.3308	-6.2547	1.23025	-5.08408	3.6941e-07	8.54804e-07
ZNF703	20.4112	-6.25372	1.3031	-4.79912	1.59367e-06	3.47343e-06
PGAP3	149.17	-6.25324	0.840097	-7.44347	9.80756e-14	4.2547e-13
CRIP1	147.289	-6.25274	0.781842	-7.99745	1.27019e-15	6.43149e-15
CYP21A2	20.3581	-6.24944	1.40047	-4.46238	8.1053e-06	1.65083e-05
TMEM79	39.9585	-6.24643	1.23336	-5.06458	4.09294e-07	9.4339e-07
RUSC1	73.1332	-6.24623	1.08693	-5.74664	9.10326e-09	2.46842e-08
ARHGEF40	293.287	-6.2457	0.583987	-10.6949	1.07506e-26	1.23374e-25
EIF4G1	1179.54	-6.24361	0.305663	-20.4264	9.73508e-93	1.72485e-90
TMEM175	110.715	-6.24006	0.946222	-6.5947	4.26104e-11	1.45118e-10
FCHSD1	74.1357	-6.23941	1.10384	-5.65246	1.58171e-08	4.19194e-08
CORO6	20.2069	-6.23843	1.26475	-4.93254	8.11671e-07	1.8133e-06
SYNGR1	20.1904	-6.23768	1.4416	-4.32692	1.51212e-05	3.00233e-05
HPCAL1	519.029	-6.23639	0.473687	-13.1656	1.38371e-39	3.27773e-38
CATIP	20.1764	-6.23609	1.35601	-4.59886	4.24806e-06	8.89745e-06
PCID2	142.56	-6.23487	0.860124	-7.2488	4.20484e-13	1.71603e-12
GPAA1	254.175	-6.23374	0.58339	-10.6854	1.19178e-26	1.36338e-25
MAD2L2	39.5337	-6.23061	1.2293	-5.06843	4.01119e-07	9.25232e-07
RABEP2	108.355	-6.22992	0.874007	-7.128	1.01841e-12	4.03456e-12
PCIF1	216.614	-6.22992	0.634124	-9.82445	8.83554e-23	7.88505e-22
SLC9A1	183.851	-6.22859	0.791195	-7.87237	3.47972e-15	1.70297e-14
UVSSA	39.5976	-6.22577	1.39004	-4.47883	7.50517e-06	1.53247e-05
GUK1	144.282	-6.22451	0.75649	-8.22814	1.90145e-16	1.02876e-15
PMVK	20.0074	-6.22378	1.27	-4.9006	9.55432e-07	2.12293e-06
GLI2	19.9844	-6.22285	1.45913	-4.26478	2.00099e-05	3.91837e-05
ST14	143.944	-6.22268	0.75944	-8.19377	2.53166e-16	1.35559e-15
VPS26B	217.692	-6.22063	0.67954	-9.15417	5.47759e-20	3.92417e-19
DENND1C	146.204	-6.22048	0.801579	-7.76029	8.47358e-15	4.02407e-14
CLK3	181.016	-6.21995	0.680376	-9.14194	6.13431e-20	4.37451e-19
ITPK1	182.011	-6.21825	0.684131	-9.08927	9.97105e-20	7.01191e-19
HYAL2	143.197	-6.21755	0.790655	-7.86379	3.72679e-15	1.8198e-14
GFRA4	19.8322	-6.21171	1.64264	-3.78154	0.000155862	0.000278533
SHISA4	71.8231	-6.21094	1.05343	-5.89593	3.72585e-09	1.05246e-08
PDGFRB	700.999	-6.20793	0.516334	-12.0231	2.68666e-33	4.59219e-32
ANKRD13B	19.7252	-6.20383	1.37907	-4.49856	6.84157e-06	1.40222e-05
POLRMT	71.8625	-6.20334	1.05446	-5.88297	4.02967e-09	1.13417e-08
ARHGAP27	322.602	-6.20321	0.586143	-10.5831	3.5698e-26	3.94307e-25
MAPKAPK2	320.875	-6.19885	0.516742	-11.996	3.72784e-33	6.31241e-32
PDE1B	19.6202	-6.19625	1.31612	-4.70798	2.50181e-06	5.35054e-06
SAMD11	19.6126	-6.19606	1.41914	-4.36607	1.26501e-05	2.53344e-05
AGPAT2	180.223	-6.19437	0.756763	-8.18535	2.71522e-16	1.45031e-15
TRIP10	247.849	-6.19435	0.579236	-10.694	1.08579e-26	1.2454e-25
CAVIN3	107.687	-6.19258	0.920048	-6.73071	1.68836e-11	5.98905e-11
SCARA3	19.5568	-6.19162	1.44832	-4.27504	1.91103e-05	3.74895e-05
AARS2	71.0405	-6.1909	1.07508	-5.75855	8.48403e-09	2.30568e-08
TFPT	38.5426	-6.19003	1.25139	-4.94651	7.55539e-07	1.6945e-06
GBA2	281.935	-6.18952	0.573002	-10.8019	3.37056e-27	4.01392e-26
ALDH4A1	106.156	-6.18761	0.886198	-6.9822	2.90594e-12	1.10696e-11
DOC2G	19.4816	-6.1865	1.34941	-4.58459	4.54887e-06	9.48738e-06
TMC4	174.178	-6.18513	0.728549	-8.48966	2.07247e-17	1.20763e-16
TEX264	106.125	-6.18464	0.878081	-7.04337	1.87651e-12	7.26115e-12
LIMD2	71.0731	-6.18409	1.07109	-5.77365	7.75702e-09	2.1192e-08
LCN2	19.4401	-6.18299	1.28705	-4.80401	1.55517e-06	3.39224e-06
PSTPIP1	69.6748	-6.1823	1.06257	-5.81823	5.94758e-09	1.64633e-08
PTGS1	643.575	-6.18202	0.569645	-10.8524	1.94277e-27	2.35871e-26
JMJD7	19.4181	-6.1815	1.45099	-4.2602	2.04244e-05	3.99343e-05
EXOC3L1	38.4144	-6.18131	1.27715	-4.83994	1.29878e-06	2.85212e-06
NUDT18	19.3772	-6.17795	1.30606	-4.73022	2.24276e-06	4.82111e-06
SEMA6C	19.3628	-6.17775	1.39053	-4.44273	8.88243e-06	1.80187e-05
LYRM4	38.2292	-6.17735	1.22979	-5.02309	5.08478e-07	1.16034e-06
TSEN54	70.3589	-6.17633	1.07756	-5.7318	9.93732e-09	2.68324e-08
DCAF11	279.766	-6.17606	0.541056	-11.4148	3.52585e-30	5.03861e-29
ZBTB34	19.333	-6.17493	1.29559	-4.76613	1.87799e-06	4.06992e-06
ITGA2B	210.79	-6.17465	0.620347	-9.95354	2.43372e-23	2.2579e-22
SIN3B	242.46	-6.17058	0.612187	-10.0796	6.80248e-24	6.53068e-23
POU2F2	37.8878	-6.16942	1.24603	-4.95127	7.37291e-07	1.65664e-06
ISLR	105.991	-6.16803	0.968153	-6.37092	1.87894e-10	6.06543e-10
TMEM109	484.891	-6.16736	0.422611	-14.5935	3.09031e-48	1.09507e-46
TUSC1	19.2127	-6.16589	1.32903	-4.63938	3.49453e-06	7.37592e-06
ACD	37.9047	-6.16555	1.25401	-4.91666	8.80324e-07	1.96165e-06
PNPLA6	210.328	-6.16379	0.645268	-9.55229	1.26857e-21	1.03776e-20
ORAI2	19.159	-6.16209	1.41579	-4.35241	1.34647e-05	2.68764e-05
PCYT2	69.005	-6.15927	1.06287	-5.79495	6.83419e-09	1.87886e-08
TSPYL5	19.1102	-6.15827	1.27543	-4.82838	1.37645e-06	3.01538e-06
PLBD2	591.619	-6.15537	0.432011	-14.2482	4.60153e-46	1.4945e-44
STOML1	19.0671	-6.15494	1.27396	-4.83135	1.3561e-06	2.97319e-06
PRRT4	19.0593	-6.15419	1.87354	-3.28479	0.00102058	0.00166553
CENPB	274.399	-6.1534	0.549433	-11.1996	4.09799e-29	5.49584e-28
RTKN	37.4781	-6.14906	1.24477	-4.9399	7.81629e-07	1.74959e-06
SP5	18.9689	-6.14759	1.48064	-4.15199	3.29594e-05	6.29798e-05
PGGHG	101.834	-6.14752	0.879137	-6.99267	2.69699e-12	1.03133e-11
PAM16	18.9621	-6.14677	1.27799	-4.80973	1.51136e-06	3.29997e-06
MICALL2	18.942	-6.1458	1.41893	-4.33128	1.48243e-05	2.94606e-05
SCRN2	18.934	-6.14525	1.4075	-4.36607	1.26503e-05	2.53344e-05
TRABD2B	18.91	-6.14352	1.40919	-4.35962	1.30286e-05	2.60561e-05
ITGB5	921.872	-6.14338	0.420766	-14.6005	2.78928e-48	9.91627e-47
ECSIT	67.7304	-6.13995	1.06037	-5.79039	7.02223e-09	1.92667e-08
LRRC46	18.8556	-6.13907	1.34674	-4.55848	5.15254e-06	1.07024e-05
PTPRU	373.565	-6.13282	0.474161	-12.9341	2.89143e-38	6.37782e-37
UNC13D	273.745	-6.13178	0.604699	-10.1402	3.66292e-24	3.58125e-23
PADI2	37.0079	-6.12898	1.29399	-4.7365	2.1744e-06	4.68016e-06
SPECC1	36.9942	-6.12481	1.27773	-4.79349	1.63902e-06	3.56834e-06
CRACDL	36.6314	-6.11991	1.2507	-4.89319	9.92166e-07	2.20074e-06
MYBPHL	18.5969	-6.11931	1.37978	-4.435	9.20711e-06	1.86565e-05
PHF2	300.554	-6.11725	0.538312	-11.3638	6.33632e-30	8.90312e-29
SPRY3	18.5704	-6.11629	1.32233	-4.6254	3.73884e-06	7.8748e-06
ZNF319	18.5462	-6.11508	1.38596	-4.41216	1.02344e-05	2.06401e-05
DEDD2	67.8203	-6.11335	1.07981	-5.66151	1.50044e-08	3.98671e-08
SPATA33	36.6415	-6.11194	1.23292	-4.95727	7.14894e-07	1.60914e-06
UBXN6	134.804	-6.11088	0.76505	-7.98756	1.3764e-15	6.9483e-15
CD7	18.4668	-6.1094	1.323	-4.61783	3.87776e-06	8.15873e-06
ARHGEF4	18.4664	-6.10925	1.32159	-4.62265	3.78863e-06	7.97582e-06
ACAA1	267.852	-6.10683	0.571276	-10.6898	1.13607e-26	1.3017e-25
ZMAT5	18.4404	-6.10647	1.30172	-4.69106	2.71791e-06	5.79166e-06
WDR83	99.6184	-6.10348	0.886034	-6.88854	5.63672e-12	2.08878e-11
RPUSD1	18.3957	-6.10272	1.28163	-4.76169	1.91978e-06	4.15635e-06
SSH3	228.861	-6.10032	0.649018	-9.39931	5.49231e-21	4.25352e-20
FAAP100	18.3375	-6.098	1.28973	-4.72814	2.26588e-06	4.86698e-06
GNA15	67.3713	-6.09482	1.12581	-5.41372	6.17293e-08	1.54522e-07
ZBTB32	18.2483	-6.09208	1.33068	-4.57816	4.69077e-06	9.77397e-06
MMP11	18.2524	-6.08976	1.31484	-4.63155	3.62932e-06	7.653e-06
LRRC43	18.1912	-6.08777	1.37558	-4.4256	9.61755e-06	1.94502e-05
SART1	260.516	-6.08745	0.574613	-10.594	3.17747e-26	3.52041e-25
TTLL3	98.6782	-6.08691	0.887813	-6.85607	7.07822e-12	2.59952e-11
SNAPC2	35.8332	-6.08638	1.23013	-4.94774	7.50813e-07	1.68425e-06
LRRC14	35.8876	-6.08466	1.22782	-4.95565	7.20872e-07	1.62192e-06
ITPKB	883.979	-6.08369	0.318078	-19.1264	1.52208e-81	1.91738e-79
OTUD1	35.8842	-6.08165	1.26807	-4.79598	1.61882e-06	3.52649e-06
ANKRD23	18.1102	-6.08115	1.28141	-4.74568	2.07803e-06	4.48248e-06
UBE2S	65.6993	-6.08093	1.0565	-5.75574	8.62611e-09	2.34312e-08
NAGLU	164.925	-6.08086	0.676386	-8.99022	2.46741e-19	1.67358e-18
INPPL1	518.335	-6.07755	0.469508	-12.9445	2.52431e-38	5.59068e-37
UNC93B1	360.985	-6.07657	0.488732	-12.4333	1.72297e-35	3.34361e-34
DEF6	64.7499	-6.07646	1.06694	-5.69521	1.23221e-08	3.3026e-08
MVB12A	98.8752	-6.07604	0.875973	-6.93634	4.02401e-12	1.51277e-11
ODAD3	18.0514	-6.07492	1.27355	-4.77006	1.84171e-06	3.99407e-06
TNK2	265.818	-6.07259	0.631387	-9.61785	6.72221e-22	5.60862e-21
CAV2	759.938	-6.07199	0.538302	-11.2799	1.64954e-29	2.25948e-28
LRRC26	17.9916	-6.07128	1.36164	-4.45881	8.24163e-06	1.6775e-05
PFKL	227.704	-6.06994	0.578994	-10.4836	1.02749e-25	1.1047e-24
ZNF672	17.9549	-6.06797	1.31458	-4.61589	3.91419e-06	8.23298e-06
ARHGDIG	17.939	-6.06734	1.44062	-4.21161	2.53559e-05	4.90704e-05
MFSD9	17.9398	-6.06697	1.29139	-4.69801	2.6271e-06	5.60693e-06
RBPJL	17.9284	-6.06603	1.41566	-4.28496	1.82774e-05	3.59495e-05
TGFB1	420.661	-6.06533	0.529706	-11.4504	2.34101e-30	3.38089e-29
PKN1	818.847	-6.06485	0.508634	-11.9238	8.89576e-33	1.47876e-31
ADGRE5	3165.64	-6.06416	0.347362	-17.4577	3.00679e-68	2.31544e-66
UBA7	201.745	-6.0624	0.808741	-7.49609	6.57473e-14	2.88586e-13
RBM19	96.0955	-6.06139	0.876697	-6.9139	4.71504e-12	1.7592e-11
TMEM125	35.0988	-6.05688	1.22836	-4.93086	8.18684e-07	1.8284e-06
PLOD3	226.05	-6.05566	0.578203	-10.4732	1.14658e-25	1.2309e-24
SLC29A1	2195.02	-6.05455	0.377333	-16.0456	6.13261e-58	3.17454e-56
S100A16	258.799	-6.05283	0.543606	-11.1346	8.514e-29	1.12384e-27
SURF1	98.014	-6.05095	0.940243	-6.43552	1.23053e-10	4.02777e-10
LRRN2	64.4728	-6.0508	1.18914	-5.08839	3.6111e-07	8.36665e-07
bta-mir-10168	17.6493	-6.04293	1.27514	-4.73905	2.14723e-06	4.6235e-06
FAM98C	17.6283	-6.04219	1.29603	-4.66209	3.13015e-06	6.63896e-06
C29H11orf68	161.471	-6.04184	0.683039	-8.84552	9.11019e-19	5.92829e-18
TSPAN11	64.0475	-6.04171	1.16646	-5.17951	2.22471e-07	5.25277e-07
PACSIN1	17.6084	-6.04101	1.36172	-4.43632	9.15098e-06	1.85445e-05
WDR81	226.726	-6.04068	0.744323	-8.11567	4.83127e-16	2.53401e-15
FAHD2A	63.5746	-6.03836	1.06086	-5.69196	1.25591e-08	3.36448e-08
TBC1D10C	34.8386	-6.03818	1.29898	-4.64842	3.34494e-06	7.07182e-06
MCRIP2	17.5667	-6.03745	1.36296	-4.42968	9.43748e-06	1.9102e-05
EXOSC7	64.7443	-6.03535	1.08137	-5.58122	2.38837e-08	6.23235e-08
MED22	34.7739	-6.03475	1.27134	-4.74678	2.06681e-06	4.45873e-06
NAA80	17.5094	-6.03278	1.32286	-4.56041	5.10528e-06	1.06093e-05
GPT	17.476	-6.02921	1.45986	-4.12999	3.62779e-05	6.90364e-05
RGL2	441.568	-6.02835	0.448094	-13.4533	2.94348e-41	7.65481e-40
MIR1306	17.4258	-6.02447	1.28141	-4.70144	2.58339e-06	5.51635e-06
BYSL	34.2945	-6.02357	1.2673	-4.75307	2.00351e-06	4.32859e-06
TSPOAP1	17.3938	-6.02246	1.53134	-3.9328	8.39604e-05	0.000154631
CSAD	63.4046	-6.02005	1.13005	-5.32723	9.97194e-08	2.43795e-07
ZFPL1	62.1285	-6.0191	1.07953	-5.57565	2.46609e-08	6.42711e-08
GSTP1	17.3319	-6.01634	1.41126	-4.2631	2.01614e-05	3.94591e-05
SHF	17.2803	-6.01408	1.35541	-4.43711	9.11756e-06	1.84802e-05
TUBG2	34.1158	-6.01125	1.23292	-4.87561	1.08472e-06	2.39797e-06
KLC2	62.6513	-6.0112	1.08287	-5.55118	2.8374e-08	7.34824e-08
ZNF408	63.7427	-6.01112	1.0849	-5.54072	3.01233e-08	7.78184e-08
SLC35E2	63.4722	-6.01092	1.06596	-5.63899	1.7105e-08	4.52389e-08
SNX19	218.94	-6.01012	0.57721	-10.4124	2.17743e-25	2.30019e-24
RTL6	17.2286	-6.00863	1.29502	-4.63979	3.48771e-06	7.36222e-06
ACBD4	62.7308	-6.00799	1.07606	-5.5833	2.35995e-08	6.16081e-08
RAI2	34.0752	-6.00576	1.27574	-4.70767	2.50561e-06	5.35814e-06
SCYL1	340.716	-6.00559	0.528346	-11.3668	6.12016e-30	8.60494e-29
VAV2	157.953	-6.00528	0.688197	-8.72611	2.63591e-18	1.6526e-17
OTUB1	155.705	-6.00451	0.677797	-8.85886	8.08337e-19	5.28218e-18
DCTN1	852.663	-6.00399	0.335669	-17.8866	1.49905e-71	1.3612e-69
CCDC134	17.1754	-6.00209	1.31245	-4.5732	4.80327e-06	1.00045e-05
FANCE	33.9123	-6.00077	1.24598	-4.81611	1.46381e-06	3.19872e-06
C18H19orf47	17.1058	-5.9987	1.30459	-4.59815	4.2625e-06	8.92426e-06
KLHDC7A	17.1035	-5.99838	1.47497	-4.06679	4.7666e-05	8.96897e-05
TADA2B	33.705	-5.99808	1.23341	-4.863	1.15618e-06	2.55131e-06
KIF17	17.0721	-5.99596	1.36608	-4.38918	1.13781e-05	2.28622e-05
SLX9	33.6175	-5.99363	1.23185	-4.86555	1.14136e-06	2.51962e-06
MBOAT7	92.3516	-5.99104	0.918162	-6.52503	6.79868e-11	2.27839e-10
FAM83G	16.9877	-5.98929	1.3393	-4.47196	7.75062e-06	1.58095e-05
CCDC97	183.947	-5.98847	0.663816	-9.02129	1.85894e-19	1.27516e-18
CYTH2	154.167	-5.98837	0.691711	-8.65733	4.82938e-18	2.97391e-17
RGP1	216.609	-5.98744	0.595915	-10.0475	9.42638e-24	8.97462e-23
IRX1	212.885	-5.98428	0.640372	-9.34501	9.18823e-21	6.98428e-20
IL2RB	826.315	-5.98309	0.729851	-8.19769	2.45042e-16	1.31306e-15
bta-mir-2416	16.9099	-5.9816	1.36393	-4.38558	1.1568e-05	2.32308e-05
CFAP119	92.3324	-5.98136	0.872377	-6.85639	7.06216e-12	2.59406e-11
ADIPOR2	153.13	-5.97973	0.683859	-8.7441	2.24799e-18	1.41591e-17
PRSS53	33.4063	-5.97925	1.2662	-4.72221	2.33296e-06	5.00366e-06
CRAT	338.297	-5.97668	0.472845	-12.6398	1.27339e-36	2.59356e-35
METTL22	61.4663	-5.97558	1.11482	-5.36012	8.31657e-08	2.0491e-07
NCLN	153.339	-5.97555	0.698327	-8.55695	1.15896e-17	6.89524e-17
BAIAP3	16.856	-5.97522	1.35224	-4.41875	9.92727e-06	2.00449e-05
PEX6	61.1529	-5.97156	1.06999	-5.58096	2.39199e-08	6.2407e-08
BLOC1S3	16.7966	-5.9713	1.2869	-4.64007	3.48287e-06	7.35344e-06
NFASC	16.7914	-5.97003	1.2942	-4.6129	3.97097e-06	8.34517e-06
PRRC2A	893.755	-5.96838	0.455948	-13.09	3.75374e-39	8.65081e-38
S1PR4	16.7471	-5.96786	1.31971	-4.5221	6.12293e-06	1.25991e-05
MRPL38	90.4134	-5.96731	0.885506	-6.73887	1.59621e-11	5.68032e-11
KLF16	16.7392	-5.96674	1.43412	-4.16056	3.17463e-05	6.08645e-05
TIMM10B	16.7207	-5.96441	1.29701	-4.5986	4.25331e-06	8.90673e-06
PIDD1	16.6888	-5.96306	1.46984	-4.05694	4.97207e-05	9.34268e-05
COMTD1	16.678	-5.96104	1.28094	-4.65366	3.261e-06	6.90172e-06
DCAF16	16.67	-5.95982	1.2831	-4.64488	3.40275e-06	7.19195e-06
PPM1M	212.378	-5.957	0.582835	-10.2207	1.60132e-24	1.60301e-23
SH3BP5L	179.949	-5.95391	0.637238	-9.3433	9.33762e-21	7.09071e-20
COL18A1	271.691	-5.95364	0.632668	-9.41037	4.94379e-21	3.85612e-20
OGFOD3	59.8968	-5.95252	1.08373	-5.49263	3.96e-08	1.01185e-07
GALK1	90.3647	-5.95156	0.871754	-6.82712	8.66377e-12	3.15792e-11
INHA	16.5656	-5.95072	1.79516	-3.31487	0.00091686	0.00150494
PHPT1	60.6419	-5.95062	1.07366	-5.54236	2.98421e-08	7.71377e-08
NT5M	16.5184	-5.94679	1.28502	-4.62778	3.69609e-06	7.78777e-06
RPL28	785.647	-5.94648	0.352892	-16.8507	1.03714e-63	6.72692e-62
CAPN1	358.357	-5.94177	0.475875	-12.486	8.90429e-36	1.74821e-34
SERPING1	1466.42	-5.94074	0.468268	-12.6866	7.01482e-37	1.44767e-35
P2RX6	16.3891	-5.93696	1.52791	-3.88568	0.000102045	0.000186035
EIF3G	448.512	-5.93534	0.469099	-12.6526	1.08174e-36	2.21563e-35
C8G	32.4179	-5.93445	1.26159	-4.70394	2.55188e-06	5.45281e-06
COPE	236.123	-5.93432	0.547842	-10.8322	2.42326e-27	2.92253e-26
TDRP	16.3646	-5.93318	1.28952	-4.60106	4.20341e-06	8.80985e-06
RABIF	16.3407	-5.93267	1.32217	-4.48706	7.22119e-06	1.47573e-05
CCNJL	16.3451	-5.93079	1.30149	-4.55692	5.19091e-06	1.07728e-05
ARRDC1	117.442	-5.92961	0.807311	-7.34489	2.05932e-13	8.65385e-13
PGLS	59.3749	-5.92854	1.06099	-5.58774	2.30045e-08	6.00908e-08
POLM	16.3075	-5.92834	1.28612	-4.60946	4.03711e-06	8.47845e-06
EPM2AIP1	59.9098	-5.92747	1.05947	-5.59473	2.20962e-08	5.78361e-08
SLC41A3	16.2952	-5.92703	1.28543	-4.61094	4.00849e-06	8.41996e-06
EVL	459.674	-5.92684	0.604636	-9.80233	1.10022e-22	9.73096e-22
ELN	1561.53	-5.92443	0.404668	-14.6402	1.55552e-48	5.58474e-47
EMILIN2	176.432	-5.92377	0.647379	-9.15038	5.67349e-20	4.0605e-19
ELP6	32.1123	-5.92265	1.32996	-4.45324	8.45825e-06	1.71966e-05
ARHGEF11	207.964	-5.92244	0.645207	-9.17913	4.34568e-20	3.1349e-19
C15H11orf71	16.2317	-5.92228	1.28853	-4.59614	4.30391e-06	9.00491e-06
HNRNPA0	148.067	-5.92208	0.697829	-8.48644	2.1307e-17	1.2399e-16
HSF4	59.3669	-5.92202	1.15053	-5.14723	2.64368e-07	6.20236e-07
FAM234A	637.582	-5.91707	0.47658	-12.4157	2.14821e-35	4.13568e-34
COG1	206.106	-5.91615	0.598383	-9.88689	4.74524e-23	4.29991e-22
NBL1	58.0748	-5.91608	1.06452	-5.55751	2.73649e-08	7.09787e-08
EGLN2	173.563	-5.91585	0.691954	-8.54949	1.23637e-17	7.32977e-17
DUOX2	16.1276	-5.91398	1.52017	-3.89034	0.000100102	0.000182676
TEKT2	31.8028	-5.91397	1.25282	-4.72052	2.35248e-06	5.04304e-06
TMEM160	31.8797	-5.91243	1.24912	-4.73327	2.20936e-06	4.75213e-06
ABHD11	31.6858	-5.90844	1.29009	-4.57987	4.6526e-06	9.69629e-06
RPS6KA4	89.3288	-5.90777	0.923036	-6.40037	1.55e-10	5.03717e-10
CHST15	177.924	-5.9043	0.668526	-8.83182	1.02987e-18	6.67775e-18
SPG7	201.933	-5.90337	0.635803	-9.28491	1.61845e-20	1.20626e-19
GZF1	58.8737	-5.90256	1.05867	-5.57547	2.46858e-08	6.43206e-08
CARNS1	15.9806	-5.90021	1.7104	-3.4496	0.000561418	0.000943766
MAP7D1	551.656	-5.89793	0.378863	-15.5674	1.21167e-54	5.44452e-53
USP11	353.8	-5.89661	0.51824	-11.3781	5.37365e-30	7.58471e-29
IBA57	31.4098	-5.89501	1.24288	-4.743	2.10572e-06	4.53952e-06
TMEM151B	31.4247	-5.89497	1.24229	-4.74526	2.08241e-06	4.4915e-06
ANO9	31.5681	-5.89352	1.39578	-4.22239	2.41725e-05	4.68591e-05
ZDHHC24	15.9025	-5.89277	1.28707	-4.57843	4.68477e-06	9.76241e-06
PAPLN	15.8799	-5.8905	1.29503	-4.54856	5.40137e-06	1.1184e-05
CLN6	56.8234	-5.89017	1.25105	-4.70818	2.49944e-06	5.34598e-06
NLRC5	208.996	-5.88487	0.727045	-8.09423	5.76267e-16	3.00157e-15
HSPA12A	15.8092	-5.88471	1.35227	-4.35173	1.35066e-05	2.69575e-05
GDPD5	86.438	-5.88119	0.907711	-6.47914	9.2246e-11	3.05519e-10
SKI	450.726	-5.88084	0.469357	-12.5296	5.14494e-36	1.01746e-34
NSMF	59.0288	-5.87471	1.27731	-4.59929	4.23932e-06	8.8817e-06
PARS2	15.6906	-5.87376	1.32168	-4.44416	8.82367e-06	1.79012e-05
SELENOO	85.7985	-5.86812	0.928621	-6.31917	2.62967e-10	8.36986e-10
SH3BP2	112.997	-5.86683	0.757509	-7.74489	9.56642e-15	4.52531e-14
TRMT44	30.8756	-5.86544	1.25858	-4.66037	3.15646e-06	6.68956e-06
APMAP	281.409	-5.86327	0.503519	-11.6446	2.44543e-31	3.71641e-30
MAPK8IP3	114.26	-5.86043	0.865894	-6.76806	1.30517e-11	4.6813e-11
MYOC	197.43	-5.8602	0.586372	-9.99401	1.61895e-23	1.52142e-22
PABPC4L	15.5393	-5.85996	1.30762	-4.48138	7.41611e-06	1.51485e-05
WNT9A	15.545	-5.85991	1.35635	-4.32034	1.55787e-05	3.08923e-05
ZBTB39	30.8281	-5.85765	1.23505	-4.74283	2.10756e-06	4.54246e-06
UCKL1	85.1609	-5.85762	0.925192	-6.33124	2.43193e-10	7.76886e-10
MGC137036	15.4981	-5.85656	1.36316	-4.29632	1.73657e-05	3.42675e-05
ESYT2	394.316	-5.8565	0.447713	-13.0809	4.23312e-39	9.73125e-38
STX5	140.853	-5.85579	0.682355	-8.58174	9.34466e-18	5.61014e-17
POLDIP2	197.166	-5.8553	0.579188	-10.1095	5.01386e-24	4.84985e-23
MST1R	15.4683	-5.8535	1.38409	-4.22914	2.34583e-05	4.55477e-05
SMIM12	30.4915	-5.85245	1.25049	-4.68012	2.86709e-06	6.09882e-06
UBE2I	30.5165	-5.85202	1.40351	-4.16955	3.05196e-05	5.85901e-05
RBCK1	198.662	-5.85086	0.65508	-8.93151	4.20215e-19	2.7954e-18
RAC3	15.454	-5.85075	1.29555	-4.51602	6.30128e-06	1.29587e-05
NUDT22	30.5403	-5.84905	1.27173	-4.5993	4.23917e-06	8.8817e-06
RAP1GAP	55.3138	-5.84789	1.21417	-4.81635	1.46209e-06	3.19528e-06
THRA	412.869	-5.84393	0.455391	-12.8328	1.07422e-37	2.28617e-36
TSPO	194.201	-5.84376	0.581891	-10.0427	9.89221e-24	9.41401e-23
RRP9	30.4072	-5.84236	1.25383	-4.65959	3.16837e-06	6.7135e-06
FOLR1	53.3254	-5.84226	2.15164	-2.71526	0.00662246	0.00986133
YJU2B	56.1958	-5.84115	1.06103	-5.50517	3.68816e-08	9.44712e-08
FBXL8	15.3494	-5.84055	1.29449	-4.51186	6.42612e-06	1.32043e-05
MYADM	902.948	-5.83371	0.446304	-13.0711	4.8139e-39	1.10315e-37
WASHC1	140.555	-5.83336	0.720554	-8.09566	5.6953e-16	2.96861e-15
ADAMTS14	55.3873	-5.82972	1.06612	-5.46816	4.54738e-08	1.15435e-07
PXDN	222.079	-5.82923	0.55863	-10.4349	1.71844e-25	1.8304e-24
SLC25A23	111.409	-5.82905	0.805743	-7.23439	4.67641e-13	1.9003e-12
GNB3	15.1798	-5.8263	1.48818	-3.91504	9.03898e-05	0.000165967
FGFR3	305.842	-5.8253	0.710197	-8.20237	2.357e-16	1.26487e-15
GNAT1	15.1592	-5.82409	1.38253	-4.21262	2.52428e-05	4.88619e-05
CAPN5	136.081	-5.82379	0.850995	-6.84351	7.72776e-12	2.82901e-11
SMARCD2	496.699	-5.82336	0.401055	-14.5201	9.03862e-48	3.12169e-46
AKR1E2	15.1301	-5.81973	1.36227	-4.27208	1.93659e-05	3.79704e-05
GPS1	217.67	-5.81966	0.550849	-10.5649	4.33445e-26	4.77315e-25
RNASEH2A	164.846	-5.81955	0.676172	-8.60661	7.52528e-18	4.54919e-17
MPRIP	1682.58	-5.8192	0.323752	-17.9743	3.09905e-72	2.94924e-70
MYBL2	15.0979	-5.8173	1.31191	-4.43423	9.24021e-06	1.87166e-05
RIBC1	82.2873	-5.81487	0.869317	-6.68901	2.24689e-11	7.88763e-11
P3H4	29.7875	-5.81253	1.29242	-4.4974	6.87909e-06	1.40925e-05
PRR36	15.0264	-5.8114	1.65909	-3.50276	0.000460469	0.00078063
ATP11A	165.133	-5.80994	0.706947	-8.21835	2.06322e-16	1.11241e-15
KCTD2	108.349	-5.80985	0.793632	-7.32058	2.46903e-13	1.02961e-12
RHOC	192.115	-5.80969	0.582472	-9.9742	1.97697e-23	1.84672e-22
SIGLEC1	217.468	-5.80789	0.74334	-7.81323	5.57425e-15	2.68523e-14
TREX1	14.9588	-5.80533	1.43213	-4.05364	5.04269e-05	9.46965e-05
RMND5B	136.487	-5.8052	0.692226	-8.38628	5.01774e-17	2.84844e-16
ARMC6	29.6427	-5.8036	1.26971	-4.57081	4.85832e-06	1.01163e-05
SCN1B	14.9343	-5.80083	1.29791	-4.46938	7.84463e-06	1.59968e-05
PIK3IP1	185.673	-5.80022	0.701907	-8.26352	1.41435e-16	7.74055e-16
C1H3orf70	14.9026	-5.80019	1.34492	-4.31265	1.61309e-05	3.1935e-05
KRBA1	14.8967	-5.79919	1.57653	-3.67846	0.00023465	0.000410577
FCN1	228.719	-5.79817	2.25048	-2.57642	0.00998298	0.0145544
C1QTNF2	14.8695	-5.7968	1.54631	-3.74879	0.000177693	0.000315423
MOCS3	29.467	-5.79186	1.25147	-4.62803	3.69156e-06	7.78048e-06
IFITM5	14.8096	-5.7906	1.44855	-3.99752	6.40097e-05	0.000119197
RBFA	54.5856	-5.7898	1.06298	-5.44676	5.12945e-08	1.29487e-07
FNDC10	14.8051	-5.78926	1.34857	-4.2929	1.76356e-05	3.47655e-05
RPL18	1591.59	-5.78808	0.252945	-22.8828	6.89691e-116	2.73281e-113
CDK16	217.029	-5.78686	0.547566	-10.5683	4.17898e-26	4.6066e-25
AURKAIP1	53.9841	-5.78195	1.05913	-5.45915	4.78429e-08	1.21097e-07
ZNF786	53.8728	-5.77583	1.07531	-5.37131	7.81676e-08	1.93251e-07
LRRC75A	29.1315	-5.77556	1.26322	-4.5721	4.82858e-06	1.00563e-05
SLC4A3	14.6417	-5.77395	1.35962	-4.24674	2.16905e-05	4.23183e-05
GPR161	14.6187	-5.77205	1.3188	-4.37673	1.20473e-05	2.41533e-05
MAP1LC3A	130.6	-5.77139	0.722726	-7.98559	1.39852e-15	7.05837e-15
PTGES2	29.0438	-5.76965	1.23768	-4.66165	3.1369e-06	6.65198e-06
DGKZ	290.75	-5.76963	0.549615	-10.4976	8.86144e-26	9.54137e-25
SMARCD1	106.54	-5.76963	0.775765	-7.43734	1.0273e-13	4.44295e-13
EFCC1	14.5929	-5.76952	1.38728	-4.15888	3.19811e-05	6.12608e-05
TMEM9	80.2583	-5.76819	0.88295	-6.53287	6.45227e-11	2.16596e-10
IFFO1	79.2387	-5.76676	0.923834	-6.2422	4.31453e-10	1.33884e-09
YPEL3	287.769	-5.76498	0.608728	-9.47054	2.78412e-21	2.22088e-20
ANKRD53	14.5274	-5.76302	1.35769	-4.24472	2.18869e-05	4.26791e-05
MIEF2	14.5316	-5.76291	1.31368	-4.38685	1.15003e-05	2.30971e-05
RASSF7	28.7931	-5.76262	1.27747	-4.51096	6.45359e-06	1.32532e-05
TK1	28.756	-5.76062	1.27135	-4.5311	5.86778e-06	1.20946e-05
VWA5B1	14.519	-5.76045	1.64671	-3.49817	0.000468468	0.00079359
ZNF436	53.4937	-5.76043	1.06089	-5.42982	5.6411e-08	1.41795e-07
FMNL1	265.044	-5.76022	0.491725	-11.7143	1.07649e-31	1.6781e-30
SPINDOC	52.7669	-5.75868	1.06796	-5.39223	6.95896e-08	1.73065e-07
PTGDS	132.082	-5.75754	0.684515	-8.41112	4.06103e-17	2.32045e-16
CYB5R3	1197.1	-5.75653	0.360918	-15.9497	2.86265e-57	1.44411e-55
ZNF71	14.4411	-5.75452	1.54908	-3.71479	0.000203372	0.000358526
RALY	499.132	-5.75241	0.367619	-15.6477	3.4421e-55	1.57262e-53
HSD17B14	14.4185	-5.74995	1.38926	-4.13885	3.49051e-05	6.65402e-05
NDUFS7	78.935	-5.74902	0.886823	-6.48271	9.00888e-11	2.98738e-10
NOS3	205.428	-5.74822	0.851335	-6.75201	1.45815e-11	5.20942e-11
RASL10B	14.3754	-5.74765	1.78344	-3.2228	0.00126946	0.00205157
TRMT2A	77.6867	-5.74754	0.899301	-6.39112	1.64673e-10	5.34115e-10
ZNF692	52.5171	-5.7469	1.08788	-5.28266	1.27322e-07	3.08474e-07
PPIL2	130.811	-5.74665	0.728568	-7.88761	3.08036e-15	1.51502e-14
SIDT2	160.456	-5.74448	0.716437	-8.01812	1.07379e-15	5.47267e-15
ZNF683	28.5129	-5.74379	1.33442	-4.30433	1.67488e-05	3.31012e-05
TNFRSF4	156.741	-5.7424	0.625015	-9.18763	4.01599e-20	2.90477e-19
CCDC9	232.745	-5.73886	0.532517	-10.7768	4.4281e-27	5.21912e-26
ABCA3	843.945	-5.73716	0.487304	-11.7733	5.3605e-32	8.50229e-31
CDK2AP2	128.857	-5.73662	0.689776	-8.31663	9.04961e-17	5.03236e-16
LDHD	28.2632	-5.73475	1.25055	-4.58577	4.52323e-06	9.43661e-06
NCS1	14.2588	-5.73467	1.32927	-4.31415	1.60216e-05	3.17302e-05
EEPD1	51.5903	-5.73458	1.07593	-5.32989	9.82697e-08	2.40493e-07
SLC26A9	28.3208	-5.7334	1.32409	-4.33007	1.49062e-05	2.96154e-05
C15H11orf96	285.833	-5.73316	0.502841	-11.4015	4.10884e-30	5.8449e-29
IFT122	155.295	-5.73195	0.646235	-8.86977	7.32945e-19	4.80542e-18
MGMT	52.1293	-5.73053	1.06209	-5.39553	6.83235e-08	1.70032e-07
TPRG1L	255.778	-5.72716	0.503351	-11.3781	5.37776e-30	7.5856e-29
KIF19	14.1875	-5.72689	1.31773	-4.34603	1.38624e-05	2.76248e-05
WBP1	103.469	-5.72401	0.772707	-7.40773	1.28478e-13	5.49976e-13
PRMT1	285.234	-5.72387	0.473464	-12.0893	1.20239e-33	2.10134e-32
MAP3K6	77.9864	-5.72271	0.895485	-6.39063	1.65206e-10	5.35763e-10
MTHFR	103.601	-5.7223	0.80704	-7.09048	1.33648e-12	5.24319e-12
INAFM2	14.0757	-5.71757	1.34788	-4.2419	2.21632e-05	4.31756e-05
VASH2	14.0602	-5.71335	1.38805	-4.11611	3.85314e-05	7.31013e-05
CLCN7	231.338	-5.71109	0.611533	-9.33896	9.72821e-21	7.37672e-20
LIPE	27.7586	-5.70881	1.33437	-4.27828	1.88346e-05	3.69818e-05
SCAMP4	127.05	-5.70685	0.709801	-8.04007	8.97879e-16	4.60411e-15
EFHC1	101.551	-5.70467	0.770272	-7.40604	1.30126e-13	5.5659e-13
DGAT1	74.5844	-5.70094	0.981745	-5.80695	6.36228e-09	1.7551e-08
CYB561A3	126.866	-5.69918	0.70706	-8.06039	7.60492e-16	3.91992e-15
EEF1D	440.597	-5.69861	0.430134	-13.2485	4.60493e-40	1.1238e-38
CACNB1	27.435	-5.69741	1.25091	-4.55461	5.24824e-06	1.08866e-05
KCTD17	13.8901	-5.69682	1.3054	-4.36403	1.27689e-05	2.55601e-05
ARHGAP35	769.494	-5.69674	0.378294	-15.059	3.01248e-51	1.18718e-49
LRRC61	13.8385	-5.69245	1.44689	-3.93428	8.34481e-05	0.000153753
DPP7	254.51	-5.69028	0.567493	-10.027	1.15939e-23	1.0995e-22
PVALB	13.8236	-5.68948	1.61061	-3.53251	0.00041164	0.000701727
CNGA2	13.8104	-5.68783	1.44691	-3.93101	8.45911e-05	0.000155727
FGD3	199.919	-5.68598	0.559736	-10.1583	3.04268e-24	2.99075e-23
ZNF214	13.7801	-5.68519	1.30267	-4.36425	1.27562e-05	2.55369e-05
SUN1	150.595	-5.68262	0.70606	-8.04835	8.39186e-16	4.30822e-15
ACP4	13.7295	-5.68038	1.31617	-4.31583	1.59004e-05	3.15044e-05
CCDC157	13.7222	-5.67886	1.30516	-4.35107	1.35476e-05	2.70344e-05
REEP6	13.6962	-5.67755	1.36035	-4.17359	2.99832e-05	5.76008e-05
GNL1	99.0596	-5.67608	0.774374	-7.32989	2.30337e-13	9.63387e-13
TBC1D16	101.225	-5.67603	0.789319	-7.19104	6.42991e-13	2.58632e-12
RCCD1	13.6849	-5.67518	1.30338	-4.3542	1.33552e-05	2.667e-05
HS3ST3A1	13.6779	-5.67383	1.35037	-4.20169	2.64927e-05	5.1184e-05
TNNI1	53.0237	-5.67293	1.319	-4.30095	1.70069e-05	3.35929e-05
MYOM2	13.6616	-5.67241	1.8911	-2.99953	0.002704	0.00421803
NPTXR	326.37	-5.67193	1.24531	-4.55462	5.24812e-06	1.08866e-05
PRPF8	1822.59	-5.66956	0.289849	-19.5604	3.36293e-85	4.82161e-83
MYOM3	26.9401	-5.66943	1.282	-4.42232	9.76457e-06	1.9731e-05
MPI	48.6286	-5.66898	1.12193	-5.05289	4.35178e-07	9.99457e-07
MPC1	74.1456	-5.66698	0.896817	-6.319	2.63269e-10	8.37825e-10
SLX1A	491.768	-5.66017	0.595728	-9.50126	2.07359e-21	1.67184e-20
FBXL6	26.7338	-5.65902	1.26525	-4.47264	7.7261e-06	1.5764e-05
ZNF205	74.0326	-5.6582	0.900194	-6.28554	3.26715e-10	1.02832e-09
UBTD1	49.988	-5.65709	1.07148	-5.2797	1.29396e-07	3.1329e-07
ZBTB26	26.6804	-5.6553	1.26127	-4.48382	7.33191e-06	1.49793e-05
CCDC3	74.529	-5.65194	1.04475	-5.40983	6.3083e-08	1.57711e-07
CCM2L	74.159	-5.65169	0.879024	-6.4295	1.28025e-10	4.18361e-10
PLEKHM2	294.843	-5.65166	0.458023	-12.3392	5.56739e-35	1.0523e-33
EMILIN3	13.4501	-5.64905	1.33071	-4.24512	2.18472e-05	4.26093e-05
PLCB2	318.915	-5.64898	0.462181	-12.2225	2.35837e-34	4.29374e-33
SH3GL1	417.796	-5.64717	0.403215	-14.0054	1.44537e-44	4.41162e-43
CLSTN1	584.953	-5.64681	0.348663	-16.1956	5.41735e-59	2.95151e-57
PPP1R3D	13.4157	-5.64661	1.34583	-4.19564	2.72101e-05	5.25001e-05
EXTL3	99.5248	-5.64655	0.806137	-7.00446	2.47939e-12	9.5079e-12
CDC42EP5	13.4005	-5.64631	1.37563	-4.10454	4.05123e-05	7.66992e-05
CFAP99	13.3794	-5.64417	1.46663	-3.8484	0.000118893	0.000215489
ZNF775	13.3437	-5.64044	1.35859	-4.15167	3.30054e-05	6.30565e-05
MAP3K14	117.236	-5.63947	0.829985	-6.79466	1.08568e-11	3.92507e-11
IRS1	71.7856	-5.63712	0.884183	-6.37552	1.82344e-10	5.895e-10
C15H11orf42	13.292	-5.63552	1.34356	-4.19448	2.73504e-05	5.27475e-05
SLC27A3	13.3051	-5.63539	1.36101	-4.14059	3.46408e-05	6.60595e-05
SAC3D1	13.3157	-5.6348	1.35733	-4.15139	3.30457e-05	6.31225e-05
SPTBN2	13.2723	-5.63254	1.48342	-3.79699	0.000146465	0.000262839
PRAM1	13.2789	-5.6324	1.30311	-4.32226	1.5444e-05	3.06364e-05
SHFL	97.2689	-5.63208	0.783965	-7.18409	6.76543e-13	2.71477e-12
OGFR	143.767	-5.63135	0.658353	-8.55369	1.19214e-17	7.08878e-17
PPP1R14A	241.981	-5.63106	0.494596	-11.3852	4.95697e-30	7.00566e-29
ZNF580	13.2462	-5.62937	1.30503	-4.31358	1.60632e-05	3.18098e-05
LST1	48.7874	-5.62848	1.22644	-4.58929	4.44761e-06	9.28773e-06
PHRF1	218.299	-5.62786	0.653924	-8.60629	7.54614e-18	4.56054e-17
DEPP1	26.2235	-5.62604	1.26486	-4.44796	8.6689e-06	1.75986e-05
CSF1R	2096.17	-5.62524	0.383957	-14.6507	1.33298e-48	4.79368e-47
CNDP2	364.9	-5.62454	0.435474	-12.9159	3.6609e-38	8.01829e-37
CFAP77	13.1816	-5.62285	1.31314	-4.282	1.85218e-05	3.64038e-05
HSPB1	1203.37	-5.62145	0.325973	-17.2451	1.21735e-66	8.82859e-65
B4GALT7	47.4165	-5.62132	1.07621	-5.22323	1.75831e-07	4.20071e-07
EDC4	242.039	-5.61897	0.53233	-10.5554	4.79482e-26	5.26681e-25
VPS4A	240.749	-5.61712	0.5177	-10.8502	1.99088e-27	2.41577e-26
EAF1	243.68	-5.61654	0.522836	-10.7424	6.43221e-27	7.4961e-26
TMEM94	352.81	-5.61559	0.617264	-9.09755	9.23931e-20	6.52047e-19
KAT5	192.72	-5.61506	0.559854	-10.0295	1.1308e-23	1.07379e-22
TMCC2	13.1017	-5.61437	1.50914	-3.72024	0.000199037	0.00035148
MAPK11	13.0975	-5.61368	1.6374	-3.4284	0.000607149	0.00101672
RPS15	1128.97	-5.61187	0.304683	-18.4187	9.29813e-76	9.74202e-74
AMOTL1	237.681	-5.60937	0.536836	-10.4489	1.48161e-25	1.58278e-24
CAMKK1	47.7862	-5.60908	1.0675	-5.25441	1.48502e-07	3.57683e-07
AATK	13.0505	-5.60829	1.47222	-3.8094	0.000139306	0.000250549
ZGPAT	167.767	-5.60715	0.582185	-9.63121	5.90328e-22	4.95189e-21
ZNF653	70.1988	-5.60516	0.886435	-6.32327	2.5609e-10	8.16051e-10
CC2D1B	262.171	-5.60485	0.477046	-11.7491	7.14029e-32	1.12434e-30
KLHL12	95.7348	-5.60364	0.762586	-7.34821	2.00878e-13	8.44798e-13
SLC10A3	95.4526	-5.59836	0.797107	-7.02335	2.16605e-12	8.34218e-12
TUT1	71.4556	-5.59785	0.879649	-6.36373	1.9691e-10	6.34802e-10
IFFO2	12.9464	-5.59752	1.38755	-4.03411	5.48093e-05	0.000102626
PSD4	141.38	-5.58844	0.648926	-8.61183	7.19039e-18	4.35762e-17
NUDT14	12.8523	-5.58576	1.3142	-4.25033	2.13457e-05	4.16722e-05
TTI1	93.0902	-5.58573	0.784334	-7.12162	1.06668e-12	4.21965e-12
ZNF444	25.6265	-5.58565	1.25947	-4.43492	9.2108e-06	1.86622e-05
MRI1	46.1644	-5.58466	1.08741	-5.13575	2.81021e-07	6.57606e-07
MAML3	25.4949	-5.58378	1.30972	-4.26335	2.01384e-05	3.94177e-05
ADRA2B	25.331	-5.58081	1.2533	-4.45289	8.47224e-06	1.72219e-05
PRRC2B	761.981	-5.57837	0.517544	-10.7785	4.34697e-27	5.13182e-26
LRRC56	12.7631	-5.57626	1.50035	-3.71664	0.000201886	0.000356078
METTL27	12.7278	-5.57259	1.35916	-4.10004	4.13075e-05	7.813e-05
FZD4	613.77	-5.57168	0.478593	-11.6418	2.52659e-31	3.83707e-30
ENO3	571.27	-5.57146	0.350744	-15.8847	8.09282e-57	3.9633e-55
VSIG8	12.7294	-5.57121	1.36047	-4.09507	4.22034e-05	7.9776e-05
ENKD1	25.1569	-5.57084	1.2968	-4.29582	1.74045e-05	3.43317e-05
C1H21orf58	12.7174	-5.57083	1.43983	-3.86909	0.000109242	0.000198642
ACP2	164.901	-5.56629	0.704224	-7.90415	2.69764e-15	1.33219e-14
TTC21A	68.1996	-5.56477	0.951528	-5.84825	4.96786e-09	1.38623e-08
TUB	12.6521	-5.56363	1.59883	-3.47982	0.000501758	0.00084766
ZBTB7B	279.652	-5.56302	0.458856	-12.1237	7.91249e-34	1.39512e-32
GPSM1	113.692	-5.55898	0.840833	-6.61128	3.81006e-11	1.30534e-10
SSC5D	12.6035	-5.5583	1.44495	-3.84671	0.000119714	0.000216904
APOA2	12.6009	-5.55793	1.71953	-3.23224	0.00122823	0.00198861
PRR22	24.9336	-5.55744	1.29291	-4.29841	1.72029e-05	3.39729e-05
JADE2	573.254	-5.55729	0.364511	-15.2459	1.75348e-52	7.25115e-51
C11H2orf50	46.5767	-5.55544	1.1091	-5.00894	5.47293e-07	1.24436e-06
ASCC2	159.613	-5.55499	0.608331	-9.13152	6.75422e-20	4.80401e-19
LRRC25	113.532	-5.55446	0.709597	-7.82762	4.97188e-15	2.40569e-14
BSG	899.778	-5.55426	0.303235	-18.3167	6.09204e-75	6.23304e-73
SYTL1	45.5676	-5.55281	1.08965	-5.09597	3.46963e-07	8.05343e-07
CCDC12	92.6568	-5.55172	0.796746	-6.968	3.21483e-12	1.21887e-11
SEPTIN4	160.999	-5.55094	0.58257	-9.52836	1.59785e-21	1.29787e-20
PSMC3	466.989	-5.55023	0.420468	-13.2001	8.76073e-40	2.11666e-38
MGRN1	292.325	-5.54777	0.604221	-9.18169	4.24381e-20	3.06649e-19
CTDP1	113.593	-5.54748	0.709058	-7.82373	5.12794e-15	2.4768e-14
CPTP	156.587	-5.54418	0.606324	-9.14392	6.02301e-20	4.30077e-19
FJX1	12.4686	-5.5425	1.33337	-4.15676	3.22793e-05	6.17669e-05
CDIP1	177.413	-5.54188	0.615211	-9.00808	2.09687e-19	1.43072e-18
SCUBE3	12.4799	-5.54187	1.31989	-4.19872	2.68431e-05	5.18105e-05
NXPH3	12.4519	-5.54095	1.41377	-3.91927	8.88181e-05	0.000163178
B3GNT4	12.4461	-5.53981	1.47253	-3.7621	0.000168494	0.000299829
GPRIN2	24.7987	-5.53755	1.32664	-4.17412	2.99141e-05	5.74884e-05
PLEKHO2	385.561	-5.53638	0.458498	-12.075	1.43095e-33	2.48682e-32
ZDHHC18	68.2114	-5.53533	0.955475	-5.79327	6.90275e-09	1.89676e-08
SFTPD	1215	-5.53492	0.329008	-16.823	1.65498e-63	1.06393e-61
GPR108	227.265	-5.53449	0.497496	-11.1247	9.51354e-29	1.25274e-27
ASB13	12.3975	-5.53401	1.37572	-4.02261	5.75565e-05	0.000107566
HS1BP3	111.908	-5.53044	0.72999	-7.57605	3.56229e-14	1.60299e-13
TBX1	12.3638	-5.53019	1.46628	-3.77159	0.000162214	0.000289361
CAND2	12.3465	-5.52865	1.32293	-4.17909	2.92672e-05	5.62949e-05
FAM110A	24.5315	-5.52734	1.27349	-4.34032	1.42279e-05	2.83063e-05
ZNF296	12.3452	-5.52691	1.31259	-4.21068	2.54605e-05	4.92553e-05
ANKRD65	12.3409	-5.52647	1.31369	-4.20682	2.58984e-05	5.00669e-05
CD81	1226.84	-5.52565	0.467447	-11.8209	3.04388e-32	4.90282e-31
SLC27A5	12.3263	-5.52551	1.43554	-3.84909	0.00011856	0.000214938
INTS5	66.5209	-5.52357	0.922718	-5.9862	2.14798e-09	6.20918e-09
SH3TC1	65.6917	-5.52337	1.04384	-5.29138	1.214e-07	2.94717e-07
CRELD1	45.2385	-5.51972	1.06686	-5.17378	2.29408e-07	5.40952e-07
CDCP1	66.9431	-5.51966	0.945097	-5.84031	5.21043e-09	1.45187e-08
RPS19	1272.57	-5.5191	0.292477	-18.8702	2.004e-79	2.38651e-77
UNKL	88.2199	-5.51763	0.880732	-6.26482	3.73246e-10	1.16695e-09
GSDMD	158.306	-5.51707	0.627824	-8.78761	1.52779e-18	9.7411e-18
CDH23	24.3566	-5.51674	1.33266	-4.13966	3.4782e-05	6.63229e-05
SLC25A11	156.164	-5.51652	0.616472	-8.94853	3.60234e-19	2.40889e-18
WDR25	12.2137	-5.5116	1.31376	-4.19528	2.72539e-05	5.25707e-05
FRS3	12.1776	-5.50881	1.33101	-4.13881	3.4911e-05	6.65455e-05
FPGS	66.4142	-5.50661	0.910148	-6.05023	1.44635e-09	4.26412e-09
RHOG	266.145	-5.50585	0.477518	-11.5301	9.29848e-31	1.37198e-29
SLC52A2	67.5529	-5.5055	1.06785	-5.15569	2.52697e-07	5.93303e-07
C3	4973.2	-5.50497	0.345183	-15.948	2.9428e-57	1.48112e-55
UCP3	408.004	-5.50368	0.471494	-11.6729	1.75426e-31	2.6904e-30
ZNF385B	111.303	-5.50178	0.683322	-8.05152	8.17689e-16	4.20479e-15
ITPKC	198.713	-5.5013	0.639563	-8.60165	7.85779e-18	4.74494e-17
DHPS	110.05	-5.50013	0.685012	-8.02925	9.80733e-16	5.01363e-15
NR1D1	219.8	-5.49504	0.512186	-10.7286	7.47106e-27	8.65127e-26
CFP	510.128	-5.49421	0.468846	-11.7186	1.02366e-31	1.59919e-30
UROD	65.99	-5.48827	0.885476	-6.19811	5.71458e-10	1.75257e-09
BACE1	177.149	-5.48373	0.585956	-9.3586	8.08019e-21	6.18082e-20
ENTREP3	64.4338	-5.47911	0.938674	-5.83707	5.31263e-09	1.47846e-08
BBC3	11.9275	-5.47809	1.46142	-3.74848	0.000177911	0.000315786
TPSB2	11.9356	-5.47724	1.52848	-3.58345	0.000339079	0.000584385
TMEM141	44.29	-5.4753	1.07658	-5.08584	3.65995e-07	8.47442e-07
TULP3	110.028	-5.47521	0.870399	-6.29046	3.16532e-10	9.98434e-10
GFER	42.8565	-5.47421	1.07961	-5.07053	3.96716e-07	9.15268e-07
XYLT1	23.743	-5.47343	1.34923	-4.05671	4.97692e-05	9.34857e-05
PRR5	66.393	-5.4721	0.972815	-5.62502	1.85488e-08	4.89031e-08
CYB5R2	23.6195	-5.47045	1.30839	-4.18105	2.9017e-05	5.5858e-05
DVL1	149.637	-5.46936	0.62458	-8.75686	2.00767e-18	1.27041e-17
BRAT1	43.3144	-5.4664	1.17806	-4.64017	3.48117e-06	7.35055e-06
CNTFR	151.497	-5.46491	0.60077	-9.0965	9.3287e-20	6.57717e-19
MCRIP1	149.897	-5.46456	0.725654	-7.53053	5.05347e-14	2.24298e-13
RHBDL1	11.8053	-5.46352	1.41728	-3.85494	0.00011576	0.000209985
MRPL40	43.4296	-5.45838	1.07358	-5.08427	3.69048e-07	8.54058e-07
DDX39A	1686.97	-5.4573	0.345897	-15.7773	4.46125e-56	2.1415e-54
CYP17A1	11.7505	-5.45662	1.80502	-3.02302	0.00250266	0.00391814
PPP2R1A	540.501	-5.4558	0.341968	-15.9541	2.6673e-57	1.35182e-55
KCNH2	42.9593	-5.45557	1.09632	-4.97624	6.48323e-07	1.4655e-06
GPBAR1	86.2946	-5.45473	0.826145	-6.60263	4.03935e-11	1.37956e-10
TMEM151A	11.7163	-5.45326	1.4932	-3.65207	0.000260138	0.000453681
UPK1A	44.5496	-5.45298	1.31644	-4.14221	3.43971e-05	6.5612e-05
CDIPT	108.06	-5.45183	0.752897	-7.24114	4.44939e-13	1.81041e-12
NEURL4	193.399	-5.45177	0.590939	-9.2256	2.81967e-20	2.06551e-19
KRI1	106.759	-5.45097	0.722322	-7.54645	4.47266e-14	1.99698e-13
ZBTB17	86.5287	-5.44892	0.769707	-7.07921	1.44973e-12	5.66405e-12
SNORD86	11.6944	-5.44858	1.33763	-4.07332	4.6348e-05	8.72699e-05
ZNF628	23.2516	-5.44842	1.32165	-4.12244	3.74887e-05	7.12471e-05
PCSK1N	23.2541	-5.44842	1.35451	-4.02242	5.76029e-05	0.000107644
ARHGEF10	148.524	-5.44522	0.716543	-7.5993	2.97741e-14	1.35068e-13
bta-mir-6525	11.6674	-5.44481	1.41156	-3.85731	0.000114643	0.000208045
TRAPPC6A	23.0811	-5.44453	1.28388	-4.2407	2.22825e-05	4.33962e-05
KIAA0930	63.6959	-5.44419	0.887396	-6.13502	8.51502e-10	2.57218e-09
BCL2L1	385.993	-5.4432	0.467947	-11.6321	2.83072e-31	4.28997e-30
RASD2	23.1856	-5.44176	1.27541	-4.26667	1.98409e-05	3.88668e-05
PLPPR3	11.6101	-5.43985	1.33374	-4.07864	4.53e-05	8.53778e-05
TMCO4	62.2785	-5.43979	0.922494	-5.89683	3.70541e-09	1.04682e-08
KYAT1	11.6091	-5.43977	1.39171	-3.90871	9.27921e-05	0.000170063
MAN2B1	1540.62	-5.43777	0.407347	-13.3492	1.19714e-40	3.05139e-39
TM7SF2	168.173	-5.43683	0.561396	-9.68449	3.50955e-22	2.99935e-21
bta-mir-10169	11.5563	-5.43346	1.38175	-3.93231	8.41351e-05	0.00015494
MARCO	1373.23	-5.43199	1.68296	-3.22764	0.00124816	0.00201893
VPS18	148.649	-5.43117	0.586802	-9.25554	2.13158e-20	1.57737e-19
FBXO17	11.5168	-5.42783	1.52474	-3.55984	0.000371079	0.000635865
TJP3	130.011	-5.42777	0.746732	-7.2687	3.62972e-13	1.49194e-12
TNNT3	23.0036	-5.42669	1.40628	-3.85889	0.000113903	0.000206771
AK1	22.7805	-5.42541	1.33174	-4.07393	4.62258e-05	8.70473e-05
AP2A2	460.629	-5.42534	0.434852	-12.4763	1.00556e-35	1.96892e-34
KLK10	22.7757	-5.42498	1.45547	-3.72731	0.000193532	0.000342313
PROB1	42.8395	-5.4221	1.09279	-4.96171	6.98751e-07	1.57394e-06
ZNF449	11.4773	-5.42064	1.3355	-4.05889	4.93072e-05	9.26977e-05
PLEKHB1	709.825	-5.41949	0.454634	-11.9205	9.2505e-33	1.53656e-31
bta-mir-2469	11.4651	-5.41916	1.33503	-4.0592	4.92403e-05	9.25799e-05
FBXL19	63.4288	-5.41844	0.989064	-5.47835	4.29319e-08	1.09326e-07
ACADVL	430.2	-5.41597	0.452832	-11.9602	5.74161e-33	9.62515e-32
MRPL12	62.5028	-5.4153	0.902485	-6.00043	1.96799e-09	5.71694e-09
AGTRAP	165.226	-5.41068	0.588143	-9.19959	3.59319e-20	2.61108e-19
CDK18	11.3774	-5.41036	1.51986	-3.55978	0.000371169	0.000635968
ESPNL	11.3775	-5.41025	1.79704	-3.01064	0.00260697	0.0040753
HSD11B1L	22.5538	-5.40885	1.31529	-4.11228	3.9177e-05	7.42744e-05
IZUMO4	11.3785	-5.4081	1.33732	-4.04399	5.25496e-05	9.85129e-05
ABCB9	11.3745	-5.40761	1.33803	-4.04146	5.31187e-05	9.95542e-05
SIRT6	22.6085	-5.40701	1.26079	-4.28858	1.7982e-05	3.54036e-05
SMRP1	82.8358	-5.40683	0.785953	-6.87932	6.01382e-12	2.22209e-11
TSPAN1	123.22	-5.40644	0.63538	-8.50898	1.75465e-17	1.02821e-16
MIR3618	11.3384	-5.40539	1.33443	-4.05072	5.10607e-05	9.58125e-05
ARHGEF1	467.311	-5.40495	0.473574	-11.4131	3.59684e-30	5.13332e-29
ZNF581	11.3245	-5.40368	1.43834	-3.75688	0.000172047	0.00030585
CYC1	143.842	-5.40341	0.605958	-8.91715	4.78462e-19	3.17416e-18
RNF215	41.3984	-5.39497	1.09761	-4.91521	8.86871e-07	1.97543e-06
AXIN1	147.042	-5.39308	0.627934	-8.58861	8.80305e-18	5.2952e-17
PELI3	22.2285	-5.38916	1.3356	-4.03501	5.45989e-05	0.000102249
ADPRS	40.7676	-5.38907	1.0826	-4.97789	6.42799e-07	1.45347e-06
RING1	206.727	-5.38701	0.528031	-10.2021	1.94092e-24	1.9288e-23
NRADD	40.5192	-5.38636	1.16229	-4.63425	3.58228e-06	7.556e-06
ZMYND15	61.7812	-5.38583	0.878007	-6.13415	8.56139e-10	2.5849e-09
TAGLN2	1639.57	-5.38573	0.323565	-16.645	3.29145e-62	1.97605e-60
FGFR1	593.417	-5.38533	0.426742	-12.6196	1.64554e-36	3.33592e-35
C6H4orf48	22.3977	-5.38482	1.3856	-3.88626	0.000101799	0.000185618
SEC61A1	641.514	-5.38381	0.349559	-15.4017	1.59362e-53	6.85006e-52
SPSB3	140.9	-5.38358	0.726789	-7.40735	1.2885e-13	5.51459e-13
GADD45GIP1	41.0315	-5.38355	1.07855	-4.99145	5.99269e-07	1.35786e-06
SMIM1	81.2335	-5.3834	0.774778	-6.94831	3.69695e-12	1.3927e-11
URAH	11.1592	-5.38238	1.5541	-3.46335	0.000533491	0.000898831
DNALI1	11.154	-5.38144	1.32824	-4.05157	5.08753e-05	9.5481e-05
NOXO1	11.1585	-5.38025	1.42541	-3.77453	0.000160307	0.000286146
CCS	165.043	-5.37956	0.61886	-8.69269	3.53945e-18	2.20387e-17
EIF3F	534.283	-5.37806	0.517526	-10.3919	2.70051e-25	2.83625e-24
PLSCR3	80.3392	-5.37712	0.857322	-6.272	3.56439e-10	1.11752e-09
TNFRSF1A	538.41	-5.37666	0.48382	-11.1129	1.0853e-28	1.42224e-27
MDFI	11.1139	-5.37619	1.45447	-3.69633	0.00021874	0.000384218
MORN1	11.0917	-5.37438	1.47005	-3.65593	0.000256255	0.000447302
CACNB3	102.814	-5.37143	0.772535	-6.95298	3.57639e-12	1.34915e-11
ELAPOR1	143.514	-5.37113	0.597196	-8.99391	2.38593e-19	1.62033e-18
RAD9A	183.002	-5.3705	0.52169	-10.2944	7.46504e-25	7.67747e-24
TSC22D4	201.992	-5.36989	0.556714	-9.64568	5.12715e-22	4.31914e-21
MAB21L4	40.724	-5.36984	1.45253	-3.6969	0.000218252	0.000383393
FUOM	41.9332	-5.36803	1.16525	-4.60678	4.08962e-06	8.58374e-06
CHPF2	82.1876	-5.36797	0.806269	-6.65779	2.77977e-11	9.65717e-11
DDR1	342.164	-5.36755	0.441538	-12.1565	5.29833e-34	9.42585e-33
TLE2	81.4374	-5.36721	0.778193	-6.89702	5.31047e-12	1.97224e-11
SRRM5	21.8951	-5.36637	1.25429	-4.27841	1.88236e-05	3.69636e-05
MFSD5	100.673	-5.36547	0.689333	-7.78357	7.05079e-15	3.36747e-14
TBC1D10B	247.61	-5.36375	0.555199	-9.66095	4.41755e-22	3.74452e-21
CHMP2A	181.203	-5.36359	0.527371	-10.1704	2.68727e-24	2.64635e-23
NPDC1	136.281	-5.36354	0.825027	-6.50104	7.97645e-11	2.65553e-10
HIC2	11.0112	-5.36302	1.51506	-3.5398	0.000400425	0.000683357
MRPS25	21.9572	-5.36259	1.26185	-4.24979	2.13971e-05	4.17687e-05
SIRT2	242.322	-5.35902	0.513775	-10.4307	1.79625e-25	1.90862e-24
TNFSF10	367.234	-5.35852	0.593892	-9.02272	1.83472e-19	1.25934e-18
CIC	287.611	-5.35698	0.629985	-8.50333	1.84221e-17	1.07807e-16
SOX12	10.9558	-5.35613	1.3666	-3.9193	8.88052e-05	0.000163168
THYN1	80.3101	-5.35552	0.798636	-6.70583	2.0027e-11	7.05087e-11
BCAR1	202.687	-5.35505	0.599269	-8.93597	4.03632e-19	2.68919e-18
GOLM1	303.896	-5.35388	0.432969	-12.3655	4.01798e-35	7.64082e-34
APLN	10.9476	-5.3526	1.34876	-3.96853	7.23178e-05	0.000134004
BRPF1	138.238	-5.35177	0.608987	-8.78799	1.52265e-18	9.71401e-18
ZNRD2	40.6197	-5.34946	1.07315	-4.98481	6.20226e-07	1.40359e-06
SOCS1	10.8893	-5.34727	1.41009	-3.79214	0.000149353	0.000267646
CTSD	2255.16	-5.34697	0.40916	-13.0682	5.00516e-39	1.14337e-37
MED16	284.526	-5.34585	0.451296	-11.8456	2.26911e-32	3.67389e-31
FAM3D	21.7815	-5.34391	1.28499	-4.15873	3.20019e-05	6.12952e-05
HSD17B10	100.297	-5.34086	0.710497	-7.51707	5.60179e-14	2.47626e-13
SH2D3A	21.5985	-5.33999	1.26289	-4.22839	2.35374e-05	4.56939e-05
KAT2A	100.829	-5.33996	0.756491	-7.05885	1.6789e-12	6.52662e-12
MON1B	78.5052	-5.33817	0.787387	-6.7796	1.20508e-11	4.34159e-11
CCDC13	21.5638	-5.33766	1.3287	-4.0172	5.88939e-05	0.00011
TGM1	21.5848	-5.33692	1.26302	-4.22554	2.38372e-05	4.62422e-05
PLOD1	256.523	-5.3369	0.461512	-11.5639	6.27544e-31	9.30978e-30
PLCXD1	21.6221	-5.33491	1.37085	-3.89167	9.95576e-05	0.000181759
PSRC1	21.4871	-5.33247	1.27344	-4.18746	2.821e-05	5.4362e-05
ZNF467	21.3636	-5.33138	1.31777	-4.04576	5.21544e-05	9.78058e-05
NUP62	177.697	-5.32988	0.587057	-9.07899	1.0959e-19	7.67203e-19
PBXIP1	703.651	-5.32924	0.327902	-16.2525	2.14316e-59	1.18243e-57
AMIGO1	100.145	-5.32758	0.74652	-7.13656	9.56961e-13	3.8022e-12
NLE1	21.2469	-5.32267	1.28826	-4.13166	3.60157e-05	6.85554e-05
ZNF524	80.4363	-5.32049	0.851261	-6.25013	4.10115e-10	1.27589e-09
VWCE	10.7064	-5.32043	1.4998	-3.54744	0.000389002	0.000664486
RHOD	10.6793	-5.31766	1.34789	-3.94518	7.97394e-05	0.000147131
PVRIG	39.0541	-5.31535	1.09953	-4.8342	1.33681e-06	2.93207e-06
GPC1	97.784	-5.31265	0.700002	-7.58948	3.21188e-14	1.45191e-13
ADGRB1	21.0857	-5.31166	1.52441	-3.48442	0.000493214	0.000833742
TCEA2	57.2237	-5.30978	0.907365	-5.85187	4.86087e-09	1.35742e-08
DCTPP1	10.6143	-5.3096	1.34247	-3.95511	7.65007e-05	0.000141358
DPEP3	10.6191	-5.30846	1.3879	-3.8248	0.000130876	0.000236089
EVA1B	77.8807	-5.3084	0.766005	-6.92999	4.20869e-12	1.5792e-11
G6PC3	58.4859	-5.30714	0.885726	-5.99186	2.07457e-09	6.00891e-09
TRAPPC12	95.9317	-5.30527	0.749545	-7.07799	1.46259e-12	5.71017e-12
PHB1	213.48	-5.30106	0.499149	-10.6202	2.40058e-26	2.687e-25
C18H16orf46	10.5127	-5.29699	1.35931	-3.89684	9.74578e-05	0.000178075
MVP	519.865	-5.29537	0.363441	-14.5701	4.35323e-48	1.5277e-46
CARM1	190.827	-5.29403	0.5604	-9.44688	3.49089e-21	2.75541e-20
NYAP1	10.4768	-5.29136	1.61964	-3.26699	0.00108696	0.00176857
EPOR	20.9098	-5.29117	1.26523	-4.18197	2.88988e-05	5.56501e-05
SPOUT1	58.4062	-5.29092	0.881767	-6.00035	1.96888e-09	5.71876e-09
CLDN4	158.568	-5.29077	0.733057	-7.21741	5.29871e-13	2.14279e-12
SPIB	58.1481	-5.29026	0.985695	-5.36703	8.00429e-08	1.97596e-07
GTPBP1	172.956	-5.28945	0.533475	-9.91508	3.57963e-23	3.27639e-22
NPRL3	38.3537	-5.28748	1.10634	-4.77924	1.75955e-06	3.82198e-06
MELTF	10.4703	-5.28739	1.41545	-3.73548	0.00018736	0.000331881
HDAC5	420.131	-5.28724	0.419856	-12.593	2.30732e-36	4.65536e-35
HPS1	159.648	-5.28695	0.672403	-7.86276	3.75762e-15	1.83404e-14
RBM10	417.573	-5.28476	0.392314	-13.4707	2.3255e-41	6.07668e-40
ANKLE2	230.11	-5.28456	0.478001	-11.0555	2.06087e-28	2.65441e-27
ZNF771	57.4919	-5.28165	0.893256	-5.91281	3.36319e-09	9.5286e-09
IKBKG	96.9043	-5.27904	0.713841	-7.39526	1.41131e-13	6.01421e-13
LYVE1	1712.41	-5.27871	0.463505	-11.3887	4.76206e-30	6.73894e-29
PPP1R9B	933.737	-5.27829	0.318194	-16.5883	8.47103e-62	5.01655e-60
NOTCH4	303.272	-5.27685	0.458964	-11.4973	1.361e-30	1.99195e-29
SURF2	10.3563	-5.27426	1.33761	-3.94304	8.04551e-05	0.000148388
FUT7	10.3341	-5.27162	1.41778	-3.71823	0.000200625	0.000354026
NME3	76.6538	-5.27041	0.829118	-6.35665	2.06206e-10	6.63297e-10
POLL	56.6279	-5.2701	0.885491	-5.95161	2.65512e-09	7.59259e-09
BEND3	20.4769	-5.26835	1.32675	-3.97087	7.16093e-05	0.000132815
PPP5C	189.339	-5.26825	0.499864	-10.5394	5.68836e-26	6.22322e-25
TNFAIP1	134.026	-5.26825	0.62279	-8.45911	2.69419e-17	1.55907e-16
KDF1	20.6934	-5.26793	1.26198	-4.17434	2.9885e-05	5.74425e-05
VSIG2	10.307	-5.26688	1.34196	-3.92476	8.68153e-05	0.00015966
RHPN1	10.2934	-5.26529	1.35376	-3.88937	0.000100504	0.00018335
NSD2	93.7646	-5.2651	0.716871	-7.34455	2.0645e-13	8.67227e-13
WFDC3	10.2777	-5.26413	1.37734	-3.82197	0.000132391	0.000238761
PLEKHD1	10.2843	-5.26302	1.35957	-3.87109	0.000108348	0.000197097
GGT7	10.2644	-5.26194	1.41501	-3.71866	0.000200281	0.000353476
PFKFB4	149.479	-5.26188	0.555351	-9.47486	2.67117e-21	2.1339e-20
CDC42BPG	1084.94	-5.25615	0.362312	-14.5072	1.09008e-47	3.74701e-46
SLC25A28	169.216	-5.25525	0.573723	-9.1599	5.19458e-20	3.72632e-19
ULK1	253.617	-5.25481	0.693495	-7.57729	3.52857e-14	1.58913e-13
CINP	73.4995	-5.25274	0.811557	-6.47243	9.64414e-11	3.18688e-10
MAPT	76.911	-5.25254	0.888332	-5.91281	3.36317e-09	9.5286e-09
RNF123	188.195	-5.2521	0.554371	-9.47399	2.69355e-21	2.15099e-20
TLCD1	20.2252	-5.24972	1.25771	-4.17404	2.9924e-05	5.75023e-05
RNF126	94.3316	-5.24905	0.699708	-7.50176	6.29655e-14	2.76934e-13
RAB34	112.725	-5.24889	0.743607	-7.05869	1.6808e-12	6.53285e-12
CARD11	171.496	-5.2479	0.826008	-6.35333	2.10706e-10	6.77074e-10
NPEPL1	111.821	-5.24754	0.69856	-7.51194	5.82596e-14	2.57171e-13
LENG1	37.3963	-5.2452	1.09064	-4.80929	1.51467e-06	3.30654e-06
HS6ST2	10.1661	-5.24482	1.58488	-3.30928	0.000935356	0.00153357
CDH24	10.1372	-5.2443	1.47122	-3.5646	0.000364412	0.000625374
GFUS	74.5006	-5.24252	0.76851	-6.82167	8.99863e-12	3.2761e-11
NRGN	10.1188	-5.24198	1.35778	-3.86068	0.000113071	0.000205312
ILK	537.12	-5.24159	0.533737	-9.82053	9.18564e-23	8.18073e-22
MRPL23	37.8557	-5.24041	1.08412	-4.83379	1.33956e-06	2.93781e-06
HAUS7	74.9419	-5.23806	0.792746	-6.60749	3.90898e-11	1.33629e-10
ZDHHC8	95.4612	-5.2371	0.811889	-6.45052	1.1147e-10	3.66461e-10
TBC1D17	202.888	-5.23647	0.475262	-11.0181	3.12717e-28	3.98307e-27
ENHO	10.0725	-5.23529	1.38038	-3.79265	0.000149049	0.000267168
ALKBH6	20.1229	-5.23506	1.26048	-4.15323	3.27821e-05	6.26684e-05
RUVBL1	130.58	-5.23355	0.595069	-8.79487	1.43218e-18	9.16905e-18
AMPD2	70.8304	-5.23289	0.888352	-5.89056	3.84887e-09	1.0844e-08
SMARCB1	91.3032	-5.23264	0.696066	-7.51745	5.58567e-14	2.46964e-13
SRC	110.585	-5.23254	0.633932	-8.2541	1.53053e-16	8.3533e-16
ZNF592	149.951	-5.23173	0.640014	-8.17441	2.97319e-16	1.5819e-15
DNAH1	55.6215	-5.23149	1.00318	-5.2149	1.83914e-07	4.38372e-07
IP6K1	348.336	-5.2314	0.442786	-11.8147	3.27575e-32	5.27242e-31
NINJ2	10.0571	-5.2307	1.4438	-3.62288	0.000291343	0.000505391
FARSA	92.1736	-5.23044	0.699073	-7.48196	7.3223e-14	3.20689e-13
NUDT1	10.034	-5.22902	1.41072	-3.70662	0.00021004	0.000369592
NKPD1	19.9271	-5.22859	1.32179	-3.95568	7.63161e-05	0.000141077
HIRIP3	91.8965	-5.22612	0.731889	-7.14059	9.29287e-13	3.69696e-12
B3GALT6	10.0259	-5.22558	1.35421	-3.85875	0.000113967	0.000206852
CARD14	73.8656	-5.22336	0.775256	-6.7376	1.61025e-11	5.7256e-11
TRIM16	36.8702	-5.22323	1.08807	-4.80045	1.5831e-06	3.45142e-06
NUDC	491.424	-5.22163	0.524386	-9.95761	2.33602e-23	2.17003e-22
ATP1A2	72.3122	-5.22131	0.86113	-6.06333	1.33332e-09	3.9426e-09
GIPC1	146.05	-5.22013	0.560352	-9.31581	1.21022e-20	9.1103e-20
RTN4RL1	9.98306	-5.21976	1.48774	-3.50851	0.000450623	0.000764772
CHDH	37.0364	-5.21939	1.08838	-4.79556	1.62224e-06	3.53319e-06
KBTBD6	9.96145	-5.2193	1.38536	-3.76747	0.000164907	0.000293781
SLC34A3	9.96256	-5.21862	1.61278	-3.23578	0.00121311	0.00196516
FOLR2	509.318	-5.2185	0.352672	-14.797	1.53059e-49	5.67283e-48
TTLL12	290.315	-5.21731	0.524122	-9.9544	2.41285e-23	2.23949e-22
ELOVL1	383.314	-5.21645	0.370602	-14.0756	5.36549e-45	1.67522e-43
TYRO3	36.2539	-5.21582	1.1021	-4.73262	2.21642e-06	4.76684e-06
[truncated: 6,350 more rows]
