# Supplementary material for: Transcriptomic insights into Mycobacterium orygis infection-associated pulmonary granulomas reveal multicellular immune networks and tuberculosis biomarkers in cattle
Source: Vet Q. 2025 May 27;45(1):1–19. doi: 10.1080/01652176.2025.2509503 (PMC12120866; doi:10.1080/01652176.2025.2509503)
Supplement: Supplemental Material [file TVEQ_A_2509503_SM0774.zip › suppl_data/Supplementary data file S4.xlsx]

## Sheet: 3.1 xCell-Cell type
	Raw counts									Calculation
	Healthy Cow Lung cell type				Infected Cow Lung cell type					Healthy Cow Lung cell type				Infected Cow Lung cell type
Cell Type	CBL_N1	CBL_N2	CBL_N3	Average	CBL_I1	CBL_I2	CBL_I3	Average		Cell Type	CBL_N	Percentage		Cell Type	CBL_I	Percentage
Adipocytes	10.0749	473.988	698.318	394.127	609.15	412.061	641.011	554.074		ly Endothelial cells	2716.44	8.49665		Neurons	1834.83	4.52902
Astrocytes	358.751	539.524	584.114	494.13	490.834	466.221	462.063	473.039		Endothelial cells	2416.73	7.55921		Th2 cells	1804.71	4.45468
B-cells	55.2746	77.1419	195.802	109.406	563.303	468.727	573.507	535.179		mv Endothelial cells	2170.64	6.78948		Tregs	1751.67	4.32376
Basophils	518.819	824.971	896.428	746.739	597.929	708.929	732.369	679.742		Epithelial cells	2083.03	6.51542		Erythrocytes	1586.2	3.91533
CD4+ T-cells	83.8455	23.5438	23.2653	43.5516	311.772	393.929	455.847	387.183		Pericytes	1107.09	3.46281		Skeletal muscle	1456.36	3.59483
CD4+ Tcm	359.171	294.069	320.278	324.506	392.212	425.234	328.719	382.055		Chondrocytes	1092.87	3.41836		pDC	1361.36	3.36033
CD4+ Tem	655.821	488.497	450.38	531.566	666.616	827.11	720.674	738.133		Macrophages M2	1084.06	3.39078		DC	1341.18	3.31051
CD4+ memory T-cells	312.278	100.802	0	137.693	856.721	922.777	927.03	902.176		NKT	1077.41	3.37		pro B-cells	1298.57	3.20535
CD4+ naive T-cells	442.948	466.991	488.904	466.281	487.833	411.046	529.746	476.208		MSC	1076.19	3.36617		GMP	1245.6	3.0746
CD8+ T-cells	122.215	74.5393	45.8584	80.8707	354.046	339.753	350.597	348.132		HSC	1039.62	3.25179		CD8+ Tcm	1234.86	3.04808
CD8+ Tcm	210.678	203.721	248.457	220.952	1275.04	1200.44	1229.09	1234.86		iDC	995.656	3.11428		Melanocytes	1097.49	2.70901
CD8+ Tem	127.311	284.178	419.518	277.002	625.851	558.535	597.56	593.982		Osteoblast	847.44	2.65068		Megakaryocytes	1079.02	2.66341
CD8+ naive T-cells	256.639	99.5281	0	118.723	294.279	321.221	243.675	286.392		Monocytes	768.585	2.40403		CLP	1075.09	2.65371
CLP	282.03	175.003	0	152.344	1107.01	1092.21	1026.04	1075.09		Basophils	746.739	2.3357		cDC	941.969	2.32513
CMP	352.265	201.749	79.8823	211.299	610.412	685.488	734.746	676.882		Fibroblasts	655.618	2.05068		Platelets	930.491	2.29679
Chondrocytes	809.379	1174.19	1295.05	1092.87	4.91502	53.1624	83.6317	47.2364		Macrophages M1	613.253	1.91817		Hepatocytes	922.718	2.27761
Class-switched memory B-cells	244.229	201.773	287.892	244.631	302.883	168.797	261.24	244.306		Mesangial cells	604.453	1.89065		CD4+ memory T-cells	902.176	2.2269
DC	83.4845	269.519	385.769	246.258	1347.08	1346.28	1330.16	1341.18		aDC	543.964	1.70145		Myocytes	852.621	2.10458
Endothelial cells	2371.42	2415.52	2463.26	2416.73	92.288	79.8893	7.76185	59.9797		CD4+ Tem	531.566	1.66267		MSC	847.427	2.09176
Eosinophils	260.957	281.673	357.464	300.031	573.105	534.25	512.835	540.063		Astrocytes	494.13	1.54557		Sebocytes	822.25	2.02961
Epithelial cells	2019.56	2095.53	2133.99	2083.03	94.694	50.0114	30.5649	58.4234		CD4+ naive T-cells	466.281	1.45846		CD4+ Tem	738.133	1.82198
Erythrocytes	212.337	63.452	18.2313	98.0069	1461.52	1683.05	1614.04	1586.2		Smooth muscle	446.192	1.39563		Neutrophils	730.68	1.80359
Fibroblasts	613.079	657.249	696.526	655.618	61.5724	85.6638	76.9186	74.7183		pDC	426.48	1.33397		MPP	704.364	1.73863
GMP	562.594	309.616	7.05761	293.089	1229.04	1251.52	1256.25	1245.6		Adipocytes	394.127	1.23278		Memory B-cells	701.554	1.73169
HSC	955.785	1168.06	995.017	1039.62	60.2253	85.9929	114.039	86.7524		Mast cells	350.452	1.09617		Basophils	679.742	1.67785
Hepatocytes	13.8797	62.3335	54.2204	43.4779	855.061	964.148	948.944	922.718		Neutrophils	344.333	1.07703		CMP	676.882	1.67079
Keratinocytes	59.3468	64.285	128.324	83.9851	576.614	545.647	561.578	561.279		MPP	342.698	1.07191		Tgd cells	673.168	1.66163
MEP	464.994	336.127	174.31	325.144	561.891	525.959	654.625	580.825		Th1 cells	335.709	1.05005		Mesangial cells	663.221	1.63707
MPP	348.105	348.293	331.697	342.698	766.819	666.118	680.155	704.364		MEP	325.144	1.017		NK cells	654.009	1.61434
MSC	1067.41	1071.58	1089.58	1076.19	877.448	892.902	771.932	847.427		CD4+ Tcm	324.506	1.01501		CD8+ Tem	593.982	1.46617
Macrophages	112.975	241.158	210.511	188.215	222.884	171.699	146.175	180.253		Myocytes	312.139	0.976329		MEP	580.825	1.43369
Macrophages M1	476.933	640.687	722.139	613.253	300.411	284.099	242.979	275.829		Eosinophils	300.031	0.938457		Plasma cells	579.449	1.43029
Macrophages M2	1068.9	1141.61	1041.66	1084.06	136.633	7.32306	96.5721	80.1759		GMP	293.089	0.916743		Keratinocytes	561.279	1.38544
Mast cells	307.503	350.813	393.04	350.452	37.6545	0	77.6987	38.4511		Preadipocytes	282.122	0.88244		Adipocytes	554.074	1.36766
Megakaryocytes	571.121	227.387	0	266.169	901.534	1176.13	1159.38	1079.02		CD8+ Tem	277.002	0.866425		naive B-cells	553.681	1.36669
Melanocytes	85.2086	66.9352	85.657	79.2669	1012.6	1053.85	1226.03	1097.49		Megakaryocytes	266.169	0.832542		Eosinophils	540.063	1.33307
Memory B-cells	211.272	195.263	246.442	217.659	718.559	669.185	716.918	701.554		NK cells	265.368	0.830036		B-cells	535.179	1.32102
Mesangial cells	301.124	647.318	864.918	604.453	702.712	713.313	573.637	663.221		DC	246.258	0.77026		Pericytes	509.571	1.25781
Monocytes	469.133	911.42	925.203	768.585	207.063	211.283	160.513	192.953		Class-switched memory B-cells	244.631	0.765173		CD4+ naive T-cells	476.208	1.17546
Myocytes	621.305	294.388	20.7246	312.139	857.679	854.418	845.765	852.621		cDC	236.475	0.73966		Astrocytes	473.039	1.16764
NK cells	169.317	319.463	307.325	265.368	665.238	607.4	689.391	654.009		CD8+ Tcm	220.952	0.691108		Preadipocytes	465.004	1.1478
NKT	1024.99	1058.47	1148.78	1077.41	0	181.118	208.775	129.965		Memory B-cells	217.659	0.680808		CD4+ T-cells	387.183	0.955709
Neurons	101.171	30.4636	0	43.8781	1776.28	1850.62	1877.58	1834.83		CMP	211.299	0.660914		CD4+ Tcm	382.055	0.943051
Neutrophils	231.822	369.691	431.485	344.333	792.267	635.261	764.511	730.68		Macrophages	188.215	0.58871		CD8+ T-cells	348.132	0.859318
Osteoblast	817.948	870.334	854.038	847.44	76.7571	30.8345	54.1606	53.9174		Th2 cells	177.84	0.556258		CD8+ naive T-cells	286.392	0.706921
Pericytes	1102.5	1101.73	1117.03	1107.09	547.449	520.815	460.45	509.571		Plasma cells	177.774	0.556054		Macrophages M1	275.829	0.680848
Plasma cells	247.601	163.837	121.884	177.774	603.612	588.505	546.231	579.449		CLP	152.344	0.476512		Class-switched memory B-cells	244.306	0.603038
Platelets	207.761	81.4749	0	96.412	857.381	955.799	978.293	930.491		Tregs	143.266	0.448118		Monocytes	192.953	0.476279
Preadipocytes	290.447	288.784	267.136	282.122	410.324	505.439	479.249	465.004		CD4+ memory T-cells	137.693	0.430686		iDC	187.577	0.463009
Sebocytes	40.9711	2.87002	28.7504	24.1972	929.17	772.77	764.809	822.25		naive B-cells	133.012	0.416042		Macrophages	180.253	0.44493
Skeletal muscle	49.8168	47.4315	96.7535	64.6673	1436.99	1475.54	1456.55	1456.36		Tgd cells	123.271	0.385575		NKT	129.965	0.3208
Smooth muscle	487.407	461.795	389.373	446.192	89.1845	65.9104	88.4814	81.1921		CD8+ naive T-cells	118.723	0.371348		aDC	115.593	0.285325
Tgd cells	257.701	112.112	0	123.271	695.231	645.448	678.824	673.168		B-cells	109.406	0.342208		HSC	86.7524	0.214137
Th1 cells	182.547	379.753	444.827	335.709	163.137	4.84433	61.1234	76.3682		Erythrocytes	98.0069	0.306552		Smooth muscle	81.1921	0.200412
Th2 cells	411.59	76.4724	45.4565	177.84	1752.3	1724.97	1936.85	1804.71		Platelets	96.412	0.301564		Macrophages M2	80.1759	0.197904
Tregs	324.652	80.6695	24.478	143.266	1745.38	1784.13	1725.5	1751.67		Keratinocytes	83.9851	0.262694		Th1 cells	76.3682	0.188505
aDC	637.225	533.267	461.4	543.964	92.0384	150.669	104.07	115.593		CD8+ T-cells	80.8707	0.252953		Fibroblasts	74.7183	0.184432
cDC	368.349	313.682	27.3927	236.475	875.493	968.88	981.534	941.969		Melanocytes	79.2669	0.247936		Endothelial cells	59.9797	0.148052
iDC	409.256	1135.74	1441.97	995.656	222.093	176.346	164.292	187.577		Skeletal muscle	64.6673	0.20227		Epithelial cells	58.4234	0.144211
ly Endothelial cells	2562.05	2697.47	2889.8	2716.44	96.579	9.86871	52.1923	52.88		pro B-cells	56.2543	0.175956		Osteoblast	53.9174	0.133088
mv Endothelial cells	2066.3	2170.43	2275.2	2170.64	74.1636	29.0702	21.451	41.5616		Neurons	43.8781	0.137245		ly Endothelial cells	52.88	0.130527
naive B-cells	19.6577	119.562	259.815	133.012	604.381	463.378	593.286	553.681		CD4+ T-cells	43.5516	0.136223		Chondrocytes	47.2364	0.116597
pDC	770.892	503.611	4.93755	426.48	1234.64	1425.28	1424.15	1361.36		Hepatocytes	43.4779	0.135993		mv Endothelial cells	41.5616	0.102589
pro B-cells	5.28324	49.0157	114.464	56.2543	1337.95	1263.19	1294.57	1298.57		Sebocytes	24.1972	0.0756854		Mast cells	38.4511	0.0949114
											31970.7				40512.6

## Sheet: 3.2 Xcell-Compararive analysis
Comparative Cell type analysis
Cell Type	Healthy Cow Lung	Infected Cow Lung
	Percentage	Percentage
aDC	1.70145	0.285325
Adipocytes	1.23278	1.36766
Astrocytes	1.54557	1.16764
Basophils	2.3357	1.67785
B-cells	0.342208	1.32102
CD4+ memory T-cells	0.430686	2.2269
CD4+ naive T-cells	1.45846	1.17546
CD4+ T-cells	0.136223	0.955709
CD4+ Tcm	1.01501	0.943051
CD4+ Tem	1.66267	1.82198
CD8+ naive T-cells	0.371348	0.706921
CD8+ T-cells	0.252953	0.859318
CD8+ Tcm	0.691108	3.04808
CD8+ Tem	0.866425	1.46617
cDC	0.73966	2.32513
Chondrocytes	3.41836	0.116597
Class-switched memory B-cells	0.765173	0.603038
CLP	0.476512	2.65371
CMP	0.660914	1.67079
DC	0.77026	3.31051
Endothelial cells	7.55921	0.148052
Eosinophils	0.938457	1.33307
Epithelial cells	6.51542	0.144211
Erythrocytes	0.306552	3.91533
Fibroblasts	2.05068	0.184432
GMP	0.916743	3.0746
Hepatocytes	0.135993	2.27761
HSC	3.25179	0.214137
iDC	3.11428	0.463009
Keratinocytes	0.262694	1.38544
ly Endothelial cells	8.49665	0.130527
Macrophages	0.58871	0.44493
Macrophages M1	1.91817	0.680848
Macrophages M2	3.39078	0.197904
Mast cells	1.09617	0.0949114
Megakaryocytes	0.832542	2.66341
Melanocytes	0.247936	2.70901
Memory B-cells	0.680808	1.73169
MEP	1.017	1.43369
Mesangial cells	1.89065	1.63707
Monocytes	2.40403	0.476279
MPP	1.07191	1.73863
MSC	3.36617	2.09176
mv Endothelial cells	6.78948	0.102589
Myocytes	0.976329	2.10458
naive B-cells	0.416042	1.36669
Neurons	0.137245	4.52902
Neutrophils	1.07703	1.80359
NK cells	0.830036	1.61434
NKT	3.37	0.3208
Osteoblast	2.65068	0.133088
pDC	1.33397	3.36033
Pericytes	3.46281	1.25781
Plasma cells	0.556054	1.43029
Platelets	0.301564	2.29679
Preadipocytes	0.88244	1.1478
pro B-cells	0.175956	3.20535
Sebocytes	0.0756854	2.02961
Skeletal muscle	0.20227	3.59483
Smooth muscle	1.39563	0.200412
Tgd cells	0.385575	1.66163
Th1 cells	1.05005	0.188505
Th2 cells	0.556258	4.45468
Tregs	0.448118	4.32376

## Sheet: 3.3 WebcSEA
	This Study-GEO273969	Human Study-GSE148036
Specific_cell_type	input_list_raw_p	input_list_raw_p
Lung ciliated cell	1.66e-28	2.95e-74
Respiratory goblet cell	4.24e-26	4.58e-16
Macrophage	3.34e-21	0.00234859
Basal cell	9.4e-19	5.54e-13
Dendritic cell	9.4e-19	0.998752
Cd8-positive alpha-beta t cell	1.43e-14	0.906295
Non-classical monocyte	2.87e-14	0.764062
NK cell	8.33e-13	0.989154
Cd4-positive alpha-beta t cell	1.27e-10	0.906295
Type ii pneumocyte	4.15e-10	0.000102852
B cell	7.43e-10	0.84482
Plasma cell	7.06e-09	0.99969
Club cell	1.22e-08	2.27e-17
Intermediate monocyte	2.08e-08	0.667213
Basophil	3.54e-08	0.764062
Type i pneumocyte	5.96e-08	1.53e-38
Vein endothelial cell	1.86e-06	0.257179
Lung microvascular endothelial cell	7.2e-06	0.998752
Alveolar fibroblast	8.73e-05	0.974839
Bronchial vessel endothelial cell	0.000128601	0.99969
Neutrophil	0.000787746	0.079086
Endothelial cell of lymphatic vessel	0.00288694	0.995976
Vascular associated smooth muscle cell	0.00288694	0.906295
Classical monocyte	0.00391041	0.906295
Endothelial cell of artery	0.00525162	0.0488699
Bronchial smooth muscle cell	0.00699264	0.989154
Pericyte cell	0.015677	0.667213
Adventitial cell	0.0325188	0.995976
Capillary aerocyte	Not Detected	0.000102852
Capillary endothelial cell	Not Detected	0.000529011
