# Supplementary material for: Transcriptomic insights into Mycobacterium orygis infection-associated pulmonary granulomas reveal multicellular immune networks and tuberculosis biomarkers in cattle
Source: Vet Q. 2025 May 27;45(1):1–19. doi: 10.1080/01652176.2025.2509503 (PMC12120866; doi:10.1080/01652176.2025.2509503)
Supplement: Supplemental Material [file TVEQ_A_2509503_SM0774.zip › suppl_data/Supplementary data file S5.xlsx]

## Sheet: Up-Immune Response
Pathway	Gene Ratio	Enrichment FDR	Fold Enrichment
Fever generation	0.625	0.0282136	5.1288
Granulocyte macrophage colony-stimulating factor production	0.625	0.0282136	5.1288
Kynurenine metabolic process	0.6	0.013781	4.92365
Positive regulation of receptor signaling pathway via JAK-STAT	0.46875	0.000126641	3.8466
Regulation of interleukin-17 production	0.37037	0.0229253	3.03929
Positive regulation of tyrosine phosphorylation of STAT protein	0.302326	0.0332176	2.48091
Positive regulation of lymphocyte proliferation	0.244681	0.0209	2.00787

## Sheet: Up-signaling pathway 
Pathway	Gene Ratio	Enrichment FDR	Fold Enrichment
Gamma-aminobutyric acid signaling pathway	0.565217	5.65e-05	4.63822
Activation of adenylate cyclase activity	0.555556	0.0477596	4.55893
Adenylate cyclase-inhibiting G protein-coupled glutamate receptor signaling pathway	0.555556	0.0477596	4.55893
Signaling receptor ligand precursor processing	0.466667	0.0273175	3.8295

## Sheet: Up-Homeiostasis
Pathway	Gene Ratio	Enrichment FDR	Fold Enrichment
Regulation of hemostasis	0.291667	0.0326758	2.39344
Regulation of coagulation	0.28	0.0442128	2.2977
Regulation of cellular pH	0.275862	0.0302534	2.26375

## Sheet: Up-Extra Cellular Matrix
Pathway	Gene Ratio	Enrichment FDR	Fold Enrichment
Collagen catabolic process	0.37037	0.0229253	3.03929
Cell-cell adhesion via plasma-membrane adhesion molecules	0.244318	0.000402502	2.00489

## Sheet: Up-membrane transport
Pathway	Gene Ratio	Enrichment FDR	Fold Enrichment
Chloride transmembrane transport	0.45283	5.61e-07	3.71596
Plasma membrane phospholipid scrambling	0.45	0.00957054	3.69274
Inorganic anion transmembrane transport	0.408451	2.98e-07	3.35178
Bicarbonate transport	0.380952	0.0484664	3.12613
Calcium ion import	0.323944	0.000466582	2.65831
Regulation of membrane potential	0.271523	6.12e-10	2.22814
Potassium ion transmembrane transport	0.258621	6.75e-05	2.12226
Sodium ion transport	0.254335	0.000120231	2.0871
Anion transmembrane transport	0.245283	6.14e-05	2.01281
Carboxylic acid transport	0.243902	9.62e-05	2.00148

## Sheet: Down-Immune
Pathway	Gene Ratio	Enrichment FDR	Fold Enrichment
Response to interleukin-4	0.521739	0.0226923	2.23073
Response to cytokine	0.303216	0.000416276	1.29642
Regulation of tumor necrosis factor superfamily cytokine production	0.41	0.00109315	1.75298
Dendritic cell differentiation	0.470588	0.0195189	2.01203
Negative regulation of chemokine production	0.727273	0.00826734	3.10951
Acute inflammatory response to antigenic stimulus	0.666667	0.0169506	2.85038
Regulation of T cell differentiation	0.364486	0.0155801	1.55839
Interleukin-1 production	0.431034	0.00796831	1.84292
Interleukin-1 beta production	0.431373	0.0142137	1.84436
Regulation of interleukin-1 beta production	0.431373	0.0142137	1.84436
Negative regulation of cytokine production	0.372881	0.000416276	1.59428
Negative regulation of inflammatory response	0.444444	0.000184572	1.90025
Negative regulation of defense response	0.435714	3.41e-06	1.86293
Regulation of Notch signaling pathway	0.391304	0.0224576	1.67305
Response to tumor necrosis factor	0.363057	0.00251827	1.55228
Response to transforming growth factor beta	0.346369	0.00522711	1.48092
Biological process involved in interaction with host	0.393443	0.000984246	1.68219
Tumor necrosis factor-mediated signaling pathway	0.463768	0.000438385	1.98287
Leukocyte cell-cell adhesion	0.360153	6.39e-05	1.53986
Negative regulation of response to cytokine stimulus	0.4375	0.0145336	1.87056
Regulation of response to cytokine stimulus	0.372549	0.0119108	1.59286
Regulation of T cell activation	0.340336	0.00181035	1.45513
T cell proliferation	0.346939	0.0127682	1.48336
Myeloid cell activation involved in immune response	0.418182	0.0176852	1.78797
Regulation of I-kappaB kinase/NF-kappaB signaling	0.333333	0.0195189	1.42519
Response to type I interferon	0.478261	0.00335873	2.04484
Immune response-regulating signaling pathway	0.320557	0.00573966	1.37057
Toll-like receptor signaling pathway	0.397727	0.00551455	1.70051
Negative regulation of immune system process	0.378092	1.19e-06	1.61656
Negative regulation of immune response	0.389381	0.00228949	1.66482
Marginal zone B cell differentiation	0.857143	0.0100088	3.66478
Cytokinesis	0.352	0.0177411	1.505
Positive regulation of T cell activation	0.356643	0.00710137	1.52485
Myeloid cell homeostasis	0.352459	0.0189452	1.50696
Leukocyte differentiation	0.354916	4.87e-07	1.51747
Myeloid leukocyte differentiation	0.384106	0.00046094	1.64227
T cell activation	0.321716	0.000992657	1.37552
T cell differentiation	0.345178	0.00340712	1.47583
Mature B cell differentiation	0.583333	0.00335873	2.49408
Mature B cell differentiation involved in immune response	0.578947	0.0131022	2.47533
Leukocyte proliferation	0.318367	0.0146975	1.3612
Cytokine-mediated signaling pathway	0.30303	0.0138251	1.29563
Regulation of immune response	0.325503	4.82e-06	1.39171
Regulation of immune effector process	0.319149	0.0163756	1.36454
Leukocyte activation	0.321981	4.38e-06	1.37665
Immune effector process	0.308057	0.00341905	1.31712
Regulation of cytokine production	0.338028	2.28e-06	1.44526
Cytokine production	0.34127	8.32e-07	1.45912
Regulation of interleukin-6 production	0.377551	0.0105936	1.61425
Positive regulation of cytokine production	0.33758	0.000345042	1.44335
Regulation of defense response	0.346479	2.3e-05	1.4814
Regulation of inflammatory response	0.377358	4.57e-05	1.61342
Leukocyte migration	0.313433	0.0163297	1.3401
Inflammatory response	0.327103	0.000132465	1.39855
Regulation of immune system process	0.32505	7.23e-10	1.38977
Positive regulation of immune system process	0.293245	0.00470964	1.25379
Negative regulation of cytokine-mediated signaling pathway	0.434783	0.0191509	1.85894
Regulation of cytokine-mediated signaling pathway	0.389474	0.00604661	1.66522
Regulation of type I interferon-mediated signaling pathway	0.518519	0.0127622	2.21696
Regulation of toll-like receptor signaling pathway	0.433962	0.0108284	1.85544
Negative regulation of defense response to virus	0.588235	0.0173909	2.51504
Myeloid cell differentiation	0.376344	2.02e-06	1.60909
Myeloid cell development	0.45098	0.00631037	1.9282
Immune system development	0.34116	1.35e-09	1.45866
Inflammatory response to wounding	0.7	0.0210218	2.9929

## Sheet: Down-lipid
Pathway	Gene Ratio	Enrichment FDR	Fold Enrichment
Lipid biosynthetic process	0.351967	1.04e-07	1.50486
Lipid homeostasis	0.385965	0.002738	1.65022
Lipid metabolic process	0.322243	9.5e-10	1.37777
Lipid modification	0.343373	0.00973003	1.46812
Lipid storage	0.409091	0.0120825	1.7491
Regulation of cholesterol efflux	0.541667	0.0114224	2.31593
Regulation of lipid kinase activity	0.466667	0.00625328	1.99527
Regulation of lipid localization	0.377358	0.0074091	1.61342
Regulation of lipid metabolic process	0.365217	0.000107193	1.56151
Positive regulation of lipid metabolic process	0.41	0.00109315	1.75298

## Sheet: Down-Cell Death
Pathway	Gene Ratio	Enrichment FDR	Fold Enrichment
Activation of cysteine-type endopeptidase activity involved in apoptotic process	0.444444	0.00627216	1.90025
Apoptotic mitochondrial changes	0.478261	0.000168589	2.04484
Apoptotic process	0.332508	1.1e-13	1.42166
Apoptotic process involved in morphogenesis	0.6	0.00595691	2.56534
Apoptotic signaling pathway	0.373853	1.78e-09	1.59844
ATP generation from ADP	0.461538	0.000797119	1.97334
Autophagy	0.37574	1.29e-07	1.6065
B cell apoptotic process	0.611111	0.0078221	2.61285
Extrinsic apoptotic signaling pathway	0.380682	0.000184826	1.62763
Intrinsic apoptotic signaling pathway	0.36036	0.000276275	1.54075
Intrinsic apoptotic signaling pathway by p53 class mediator	0.474576	0.000764876	2.02909
Intrinsic apoptotic signaling pathway in response to DNA damage	0.453488	0.000136667	1.93892
Intrinsic apoptotic signaling pathway in response to DNA damage by p53 class mediator	0.5	0.00562356	2.13779
Mitochondrial outer membrane permeabilization involved in programmed cell death	0.565217	0.00734681	2.41663
Negative regulation of apoptotic process	0.309061	0.000184572	1.32141
Negative regulation of programmed cell death	0.310236	0.000108927	1.32644
Positive regulation of apoptotic process	0.329377	0.000661668	1.40827
Positive regulation of extrinsic apoptotic signaling pathway	0.45	0.0196203	1.92401
Positive regulation of programmed cell death	0.331429	0.0003646	1.41705
Process utilizing autophagic mechanism	0.37574	1.29e-07	1.6065
Programmed cell death	0.332804	2.79e-14	1.42293
Regulation of angiogenesis	0.365079	0.000580042	1.56092
Regulation of apoptotic process	0.322222	3.67e-09	1.37768
Regulation of apoptotic signaling pathway	0.344444	0.000438198	1.4727
Lymphocyte apoptotic process	0.425926	0.0138918	1.82108
Regulation of extrinsic apoptotic signaling pathway	0.375	0.00659246	1.60334
Regulation of mitochondrial membrane permeability involved in apoptotic process	0.6	0.00148441	2.56534
Regulation of mitochondrial outer membrane permeabilization involved in apoptotic signaling pathway	0.8	0.00340712	3.42046
Regulation of programmed cell death	0.3235	1.13e-09	1.38315
Response to reactive oxygen species	0.387387	0.0029019	1.6563
Regulation of autophagy	0.374384	0.000105795	1.60071
Negative regulation of autophagy	0.508772	0.000132465	2.17529
