# Supplementary material for: Transcriptomic insights into Mycobacterium orygis infection-associated pulmonary granulomas reveal multicellular immune networks and tuberculosis biomarkers in cattle
Source: Vet Q. 2025 May 27;45(1):1–19. doi: 10.1080/01652176.2025.2509503 (PMC12120866; doi:10.1080/01652176.2025.2509503)
Supplement: Supplemental Material [file TVEQ_A_2509503_SM0774.zip › suppl_data/Supplementary data file S6.xlsx]

## Sheet: Cytohubba
mcc	mnc	degree	closeness	radiality	betweeness	stress
BUB1	IL1B	IL1B	IL1B	APOB	APOB	IL1B
TTK	IFNG	IFNG	IFNG	IL1B	IL1B	IFNG
KIF11	MMP9	CXCL8	APOB	IFNG	IFNG	APOB
NEK2	CXCL8	MMP9	MMP9	MMP9	PAX6	CXCL8
BUB1B	IL2	IL2	CXCL8	CXCL8	ADGRL3	PAX6
KIF2C	IL4	IL4	PAX6	GCG	CXCL8	BRCA1
CENPF	CCL2	CCL2	GCG	PAX6	BRCA1	MMP9
PBK	BRCA1	PAX6	B2M	B2M	SOD2	GCG
KIF23	EXO1	APOB	KNG1	CFTR	MMP9	SOD2
KIF15	KIF11	BRCA1	CXCR4	KNG1	CFTR	B2M
MELK	IL17A	BUB1B	BRCA1	CDH2	NME8	NANOG
CENPE	BUB1	EXO1	CDH2	RHO	PPARGC1A	KNG1
SPAG5	APOB	KIF11	SPP1	CXCR4	RHO	COL1A1
KIF4A	BUB1B	IL17A	IL2	GNGT1	KNG1	RHO
ESCO2	IL1A	BUB1	IL4	BRCA1	GCG	IL2
ECT2	PAX6	IL1A	RHO	NANOG	B2M	ADGRL3
SHCBP1	CDC6	CDC6	NANOG	SPP1	GNGT1	LMNB1
CKAP2	FGF10	COL1A1	CFTR	SOD2	COL1A1	FGF10
NCAPG	CXCR4	CXCR4	FGF10	PPARGC1A	LRGUK	CXCR4
KNTC1	CENPE	FGF10	COL1A1	GATA4	UNC79	PLG
EXO1	COL1A1	SPP1	GNGT1	CALB1	NANOG	CDH2
SMC4	SPP1	CENPE	PLG	CAMK2A	CDH2	PPARGC1A
CENPA	CENPF	KNG1	SOD2	COL1A1	GPLD1	AR
E2F8	KNG1	CENPF	PPARGC1A	PLG	CAMK2A	GNGT1
PTTG1	PLG	ESCO2	GATA4	FGF10	AR	CFTR
CDCA2	NEK2	PLG	FGF21	GNG4	GAD2	SPP1
DEPDC1	KIF23	KIF23	CALB1	NME8	PLG	NME8
CDC6	NANOG	SPAG5	CAMK2A	IL4	GRIA2	FGF5
MIS18BP1	GCG	GCG	FGF5	ESR2	SPO11	GATA4
HELLS	KIF2C	NEK2	CCL2	FGF21	SNAP25	IL4
CENPK	IL18	NANOG	GNG4	IL2	IL2	GAD2
CLSPN	KIF15	MELK	NCAM1	GNG10	CALB1	NCAM1
MASTL	MELK	KIF2C	ESR2	NCAM1	GATA4	OTX2
SKA1	ESCO2	IL18	NME8	ADGRL3	SLC2A2	GRIA2
CENPN	IL15	KIF15	ADGRL3	AFP	SPP1	CAMK2A
PCLAF	TTK	IL15	GNG10	PGR	HSD3B1	FGF21
DEPDC1B	CXCL10	TTK	PGR	GAD2	ACTN2	CALB1
DSCC1	CENPA	CXCL10	GAD2	FGF5	LMNB1	PGR
TRIP13	CCL3	B2M	AFP	SLC2A2	SYT1	GNG4
CHEK1	KIF4A	NCAPG	IL1A	GRIA2	CXCR4	SNAP25
UHRF1	FGF5	FGF5	SLC2A2	SYT1	PGR	SERPINC1
FBXO5	PBK	KIF4A	FGF18	CCL2	GNG4	SPO11
NEIL3	CTLA4	CENPA	FGF9	GRIN2B	SPEF2	UNC79
CKS2	NCAPG	PBK	CRP	NEFL	WDR31	ESR2
CENPW	SPAG5	CCL3	MMP13	FGF18	GRIN2B	DEPDC1B
ASF1B	CHEK1	CTLA4	GRIA2	GAD1	USH2A	LRGUK
BRCA1	MMP13	CLSPN	FGF17	CRP	TUBB3	GAD1
ZWINT	CRP	CHEK1	GRIN2B	FGF9	OTX2	CRP
IFNG	PTTG1	MMP13	SYT1	FGF17	PSMD14	KIF11
IL1B	FOXP3	FOXP3	IL17A	TUBB3	ESR2	SLC2A2
