# Supplementary material for: Transcriptomic insights into Mycobacterium orygis infection-associated pulmonary granulomas reveal multicellular immune networks and tuberculosis biomarkers in cattle
Source: Vet Q. 2025 May 27;45(1):1–19. doi: 10.1080/01652176.2025.2509503 (PMC12120866; doi:10.1080/01652176.2025.2509503)
Supplement: Supplemental Material [file TVEQ_A_2509503_SM0774.zip › suppl_data/Supplementary data file S7.xlsx]

## Sheet: Databases and Softwares
Databases and softwares used in the study
	Softwares	Purpose	Link
1	ShinyGO 0.77	Gene Ontology	http://bioinformatics.sdstate.edu/go/
2	g:Profiler	Gene Ontology, Ortholog check	https://biit.cs.ut.ee/gprofiler/gost
3	Cytoscape 3.10.1	Visualisation	https://cytoscape.org/
4	ClueGo	Immune networks	https://apps.cytoscape.org/apps/cluego
5	MCODE	Cluster identification	https://apps.cytoscape.org/apps/mcode
6	STRING	Protein-Protein Interaction network	https://string-db.org
7	R 4.3.2	Ploting graphs
8	Graph Pad Prism	statistics, Heat maps
9	WebCSEA	cell type analysis	https://bioinfo.uth.edu/webcsea/
10	Zeiss 3.1	Microscopy
11	Tabula sapiens	Lung specific cell type identification	https://tabula-sapiens-portal.ds.czbiohub.org/
12	NCBI GEO	RNA-Seq datasets	https://www.ncbi.nlm.nih.gov/geo/
